# Supplementary material for: Comparative transcriptome meta-analysis reveals a set of genes involved in the responses to multiple pathogens in maize
Source: Front Plant Sci. 2022 Sep 15;13:971371. doi: 10.3389/fpls.2022.971371 (PMC9521429; doi:10.3389/fpls.2022.971371)
Supplement: Supplementary file 1 [file Table_1.xlsx]

## Sheet: Supplementary Table 1
Supplementary Table 1. List of transcriptomic libraries analyzed in this study.
Sample	Run	LibraryLayout	Disease	Cultivar	Fungi	Treatment	Alignment rate (%)
C.h_Control1	SRR7873414	SINGLE	SLB	Var. Golden Queen		C.h_Mock_24hpi_rep1	0.8761
C.h_Control2	SRR7873415	SINGLE	SLB	Var. Golden Queen		C.h_Mock_24hpi_rep2	0.8557
C.h_Control3	SRR7873416	SINGLE	SLB	Var. Golden Queen		C.h_Mock_24hpi_rep3	0.883
C.h_Control4	SRR7873417	SINGLE	SLB	Var. Golden Queen		C.h_Mock_24hpi_rep4	0.8493
C.h_Inoculation1	SRR7873410	SINGLE	SLB	Var. Golden Queen	Cochliobolus heterostrophus	C.h_Inoculation_24hpi_rep1	0.711
C.h_Inoculation2	SRR7873411	SINGLE	SLB	Var. Golden Queen	Cochliobolus heterostrophus	C.h_Inoculation_24hpi_rep2	0.7531
C.h_Inoculation3	SRR7873412	SINGLE	SLB	Var. Golden Queen	Cochliobolus heterostrophus	C.h_Inoculation_24hpi_rep3	0.74
C.h_Inoculation4	SRR7873413	SINGLE	SLB	Var. Golden Queen	Cochliobolus heterostrophus	C.h_Inoculation_24hpi_rep4	0.7809
E.t_Control1	SRR5786593	SINGLE	NLB	B37		E.t_control_rep1	0.9067
E.t_Control2	SRR5786594	SINGLE	NLB	B37		E.t_control_rep2	0.9149
E.t_Control3	SRR5786595	SINGLE	NLB	B37		E.t_control_rep3	0.9129
E.t_Inoculation1	SRR5786617	SINGLE	NLB	B37	Exserohilum turcicum	E.t_Inoculation_3dpi_rep1	0.9102
E.t_Inoculation2	SRR5786618	SINGLE	NLB	B37	Exserohilum turcicum	E.t_Inoculation_3dpi_rep2	0.9127
E.t_Inoculation3	SRR5786619	SINGLE	NLB	B37	Exserohilum turcicum	E.t_Inoculation_3dpi_rep3	0.9196
C.z_Control1	SRR5225793	PAIRED	GLS	B73	Cercospora zeina	C.z_minimal infection_rep1	0.9784
C.z_Control2	SRR5225795	PAIRED	GLS	B73	Cercospora zeina	C.z_minimal infection_rep2	0.9762
C.z_Control3	SRR5225797	PAIRED	GLS	B73	Cercospora zeina	C.z_minimal infection_rep3	0.9435
C.z_Inoculation1	SRR5225794	PAIRED	GLS	B73	Cercospora zeina	C.z_severe infection_rep1	0.8172
C.z_Inoculation2	SRR5225796	PAIRED	GLS	B73	Cercospora zeina	C.z_severe infection_rep2	0.8454
C.z_Inoculation3	SRR5225798	PAIRED	GLS	B73	Cercospora zeina	C.z_severe infection_rep3	0.7902
C.g_Control1	ERX1071673	PAIRED	Colletotrichum graminicola	B73	Colletotrichum graminicola	C.g_Inoculation_0hpi_rep1	0.9801
C.g_Control2	ERX1071674	PAIRED	Colletotrichum graminicola	B73	Colletotrichum graminicola	C.g_Inoculation_0hpi_rep2	0.9823
C.g_Inoculation1	ERX1071680	PAIRED	Colletotrichum graminicola	B73	Colletotrichum graminicola	C.g_Inoculation_24hpi_rep2	0.977
C.g_Inoculation2	ERX1071681	PAIRED	Colletotrichum graminicola	B73	Colletotrichum graminicola	C.g_Inoculation_24hpi_rep3	0.976
F.g_Control1	SRR3098378	PAIRED	Gibberella stalk rot	NIL3	Fusarium graminearum	F.g_Inoculation_0hpi_rep1	0.8198
F.g_Control2	SRR3098380	PAIRED	Gibberella stalk rot	NIL3	Fusarium graminearum	F.g_Inoculation_0hpi_rep2	0.8164
F.g_Inoculation1	SRR3098383	PAIRED	Gibberella stalk rot	NIL3	Fusarium graminearum	F.g_Inoculation_18hpi_rep1	0.7799
F.g_Inoculation2	SRR3098384	PAIRED	Gibberella stalk rot	NIL3	Fusarium graminearum	F.g_Inoculation_18hpi_rep2	0.7803
A.f&F.v_Control1	SRR6292046	SINGLE	ear rot	B73		A.f&F.v_Mock_72hpi_rep1	0.9818
A.f&F.v_Control2	SRR6292074	SINGLE	ear rot	B73		A.f&F.v_Mock_72hpi_rep2	0.9831
A.f_Inoculation1	SRR6292066	SINGLE	ear rot	B73	Aspergillus flavus	A.f_Inoculation_72hpi_rep2	0.4468
A.f_Inoculation2	SRR6292049	SINGLE	ear rot	B73	Aspergillus flavus	A.f_Inoculation_72hpi_rep3	0.4152
F.v_Inoculation1	SRR6292051	SINGLE	ear rot	B73	Fusarium verticillioides	F.v_Inoculation_72hpi_rep2	0.8286
F.v_Inoculation2	SRR6292079	SINGLE	ear rot	B73	Fusarium verticillioides	F.v_Inoculation_72hpi_rep3	0.9002

## Sheet: Supplementary Table 2
Supplementary Table 2. List of kauralexin and lignin biosynthesis-related genes.
List of Kauralexin biosynthesis related genes, values are presented as transcripts per million(TPM)
	B73.RefGen_v3	B73.RefGen_v5	C.h_Mock_24hpi	C.h_Inoculation_24hpi	E.t_control	E.t_Inoculation	C.z_minimal.infection	C.z_severe.infection	C.g_Inoculation_0hpi	C.g_Inoculation_24hpi	F.g_Inoculation_0hpi	F.g_Inoculation_5hpi	A.f.F.v_Mock_72hpi	A.f_Inoculation_72hpi	F.v_Inoculation_72hpi
ZmAN1	GRMZM2G081554	Zm00001eb048020	0.376095	0.209923	0.714351	1.40896	6.31498	4.98649	0.687946	0.610656	2.95146	2.69867	0.841877	0	0.276245
ZmAN2	GRMZM2G044481	Zm00001eb021200	0	913.519	0.219655	10.1466	8.82614	72.8665	0.136326	115.371	4.05251	138.717	6.67456	187.101	60.1905
ZmKSL2	AC214360.3_FG001	Zm00001eb133200	0.785016	265.434	0	4.95091	17.968	139.436	1.22454	137.152	9.4832	99.8009	11.0535	192.225	73.4815
ZmKSL5	GRMZM2G093603	Zm00001eb071070	1.4684	2.57242	8.04718	7.77045	3.43724	2.56756	4.6327	4.73996	1.78058	2.29567	3.72763	1.77987	1.91021
ZmTPS1	GRMZM2G049538	Zm00001eb071090	542.749	162.199	39.7744	18.3004	14.5353	18.7059	250.699	336.448	0.743811	0	0	0	0
ZmKO1	GRMZM2G059308	Zm00001eb385100	2.90208	1.96503	1.58653	2.75078	3.87786	2.88242	2.42122	4.31199	20.6635	14.2888	15.8282	8.33012	9.61897
ZmKO2	GRMZM2G161472	Zm00001eb385070	11.9379	754.939	1.01629	15.3479	20.4905	136.028	1.45072	300.285	9.90762	220.417	14.7383	247.169	89.4285
ZmCYP71Z16		Zm00001eb222660	0	302.95	0.107508	9.57533	50.9631	264.878	0.331639	374.325	47.1669	858.184	52.4448	950.732	375.326
List of lignin biosynthesis related genes, values are presented as log2fold
	B73.RefGen_v3	B73.RefGen_v5	C.h_group	E.t_group	C.z_group	C.g_group	F.g_group	A.f_group	F.v_group
ZmPAL1	GRMZM2G074604	Zm00001eb247610	3.89984	4.08221	NA	2.8808	NA	1.04212	1.07312
ZmPAL3	GRMZM2G160541	Zm00001eb185240	2.74853	3.08151	NA	3.56559	NA	2.35948	2.10051
ZmPAL4	GRMZM2G063917	Zm00001eb185260	7.06141	NA	2.27353	5.71187	1.25278	3.1303	1.83409
ZmPAL5	GRMZM2G081582	Zm00001eb185250	5.01791	NA	1.82614	4.36954	NA	1.33881	NA
ZmPAL6	GRMZM2G118345	Zm00001eb077220	3.98285	2.84072	NA	3.30813	NA	2.66525	2.11308
ZmPAL7	GRMZM2G170692	Zm00001eb247660	5.98082	2.2213	NA	NA	2.05655	4.84401	3.84203
ZmPAL8	GRMZM2G334660	Zm00001eb247640	6.39211	NA	NA	4.06429	NA	4.28883	3.43756
ZmPAL9	GRMZM2G029048	Zm00001eb247630	3.35006	NA	NA	2.43089	NA	NA	NA
ZmC4H1	GRMZM2G147245	Zm00001eb285030	8.34137	NA	1.37362	5.96215	NA	2.78105	1.56753
ZmC4H2	GRMZM2G139874	Zm00001eb346150	4.94011	1.42348	NA	1.79943	NA	2.26392	1.49741
Zm4CL1	GRMZM2G055320	Zm00001eb389420	-2.42971	-1.16866	NA	NA	NA	NA	NA
Zm4CL2	GRMZM2G174574	Zm00001eb048810	NA	NA	NA	NA	NA	-1.12767	NA
Zm4CL3	GRMZM2G096020	Zm00001eb002570	3.14033	NA	NA	2.31005	NA	NA	NA
Zm4CL4	GRMZM2G122787	Zm00001eb004210	-2.01324	NA	NA	NA	NA	NA	NA
ZmCCR1	GRMZM2G099420	Zm00001eb191610	NA	NA	NA	6.60086	9.40179	NA	2.13519
ZmCCR3	GRMZM2G131205	Zm00001eb041120	-1.0862	NA	1.3226	2.28373	NA	NA	NA
ZmHCT6	GRMZM2G035584	Zm00001eb246860	1.31695	NA	1.1903	2.2448	NA	NA	NA
ZmHCT5	GRMZM2G158083	Zm00001eb078220	NA	NA	NA	2.47072	NA	1.23363	NA
ZmHCT10	GRMZM2G034360	Zm00001eb366700	NA	NA	NA	2.738	NA	1.82743	NA
ZmHCT12	GRMZM2G179703	Zm00001eb038890	-1.77406	NA	NA	NA	NA	NA	NA
ZmCCoAOMT2	GRMZM2G099363	Zm00001eb375610	1.71401	2.05061	NA	3.36174	NA	NA	NA
ZmF5H1	AC210173.4_FG005	Zm00001eb043700	NA	NA	1.6298	5.21232	NA	NA	NA
ZmCOMT1 (bm3)	AC196475.3_FG004	Zm00001eb172420	NA	1.58295	1.32833	3.20234	NA	NA	NA
ZmCAD1	GRMZM2G046070	Zm00001eb071040	-1.80088	NA	NA	NA	NA	-1.46636	NA
ZmCAD3 (bm1)	GRMZM5G844562	Zm00001eb234730	-1.15056	NA	1.41179	1.53037	NA	NA	NA
ZmCAD6	GRMZM2G700188	Zm00001eb312080	-2.84259	1.1063	NA	-1.11429	-1.21754	NA	NA

## Sheet: Supplementary Table 3
Supplementary Table 3. Primers used for qRT-PCR in this study.
Gene	Note	Primer	Sequence
Zm00001eb346230	ZmEF1α	ZmEF1α_F	GCTTCACGTCCCAGGTC
		ZmEF1α_R	AGAGGCTTGGTGGGTATCA
Zm00001eb357950	ABC transporter	357950-F	GGATTATCAAGCCTCGCA
		357950-R	CCTCTCAGGAACAAACTCTGT
Zm00001eb170460	LRR-RLK	170460-F	CTGTCCTAAGCATCGCTCTCTT
		170460-R	GCGTTGCGTCATCAGGTTT
Zm00001eb293660	FI-RLPK	293660-F	TCTGACCGTGTCGTTGGAGA
		293660-R	CGTGGAACCGCTTGAGATTAG
Zm00001eb315490	glutathione transferase23	315490-F	AGCCGAGGTTTGGATGAC
		315490-R	GCTACTGGGATTGGGCAA
Zm00001eb334620	Wall-associated receptor kinase	334620-F	CAGCAGCGAACTTGCCTA
		334620-R	CGAACTTTCTCAAGCGTA
Zm00001eb140320	peroxidase	140320-F	AGGACCCGACGCTGAACAA
		140320-R	CGTAGGAGTAGACGAACTGGTGG
Zm00001eb043620	P450	043620-F	AGGAACCGAGAAGGGAAA
		043620-R	CGGAGCATAGGAGGATAATC
Zm00001eb156230	Wall-associated receptor kinase	156230-F	TTCTCCTCGCCGTCTGTGTT
		156230-R	TTCGCCGCATCTGTATGGTT
Zm00001eb112840	WRKY108	112840-F	ACATACGAGGGCACCCATA
		112840-R	GCTACTCCTGCTGAAGGTTG
Zm00001eb153630	LRR-RLK	153630-F	GACCTGTCCCAGAACAAACTC
		153630-R	TTGGTGTCCAGCGTGAGAT

## Sheet: Supplementary Table 4
Supplementary Table 4. The transcripts per million matrix of 25646 filtered genes.
gene	C.h_Mock_24hpi_rep1	C.h_Mock_24hpi_rep2	C.h_Mock_24hpi_rep3	C.h_Mock_24hpi_rep4	C.h_Inoculation_24hpi_rep1	C.h_Inoculation_24hpi_rep2	C.h_Inoculation_24hpi_rep3	C.h_Inoculation_24hpi_rep4	E.t_control_rep1	E.t_control_rep2	E.t_control_rep3	E.t_Inoculation_3dpi_rep1	E.t_Inoculation_3dpi_rep2	E.t_Inoculation_3dpi_rep3	C.z_minimal.infection_rep1	C.z_minimal.infection_rep2	C.z_minimal.infection_rep3	C.z_severe.infection_rep1	C.z_severe.infection_rep2	C.z_severe.infection_rep3	C.g_Inoculation_0hpi_rep1	C.g_Inoculation_0hpi_rep2	C.g_Inoculation_24hpi_rep2	C.g_Inoculation_24hpi_rep3	F.g_Inoculation_0hpi_rep1	F.g_Inoculation_0hpi_rep2	F.g_Inoculation_18hpi_rep1	F.g_Inoculation_18hpi_rep2	A.f.F.v_Mock_72hpi_rep1	A.f.F.v_Mock_72hpi_rep2	A.f_Inoculation_72hpi_rep2	A.f_Inoculation_72hpi_rep3	F.v_Inoculation_72hpi_rep2	F.v_Inoculation_72hpi_rep3
Zm00001eb000010	11.551	15.6307	19.1429	14.5164	17.8691	19.3921	17.5901	24.4123	31.7543	24.975	34.2616	32.0764	36.18	33.538	10.1922	11.2261	11.0804	6.55591	6.03612	8.5196	23.8973	19.567	18.5138	9.95745	0.865846	0.849608	1.35002	0.805069	0.72443	0.362715	0	0.69033	0.352948	0.207244
Zm00001eb000020	8.87735	8.23477	8.57859	7.93278	5.32612	7.23279	4.82622	6.4305	0.616637	0.466965	0.671981	0.468442	0.392587	0.503369	1.02397	0.552193	1.17626	1.49957	0.627147	1.34043	0.963105	1.4959	2.22993	3.00471	21.303	26.7358	24.8787	19.0644	29.7273	24.268	31.1705	16.2369	25.3352	23.0889
Zm00001eb000060	0	3.6557	5.04502	2.78593	8.63082	14.117	11.4759	12.1445	7.50562	7.16354	5.65683	6.68752	6.98374	8.08682	39.9002	39.2576	46.6929	31.6421	40.5354	26.9151	27.0124	19.966	24.6542	24.2648	22.1829	17.0549	15.4932	20.0864	3.06028	1.94439	3.69222	1.58653	1.83307	1.29498
Zm00001eb000080	45.6836	45.1894	59.0588	47.5083	46.3255	48.4848	43.2842	58.518	52.2077	49.7736	46.8629	46.1392	41.9182	53.7595	15.9485	18.7799	18.7621	11.4571	15.8577	11.2721	27.7339	35.3225	23.1434	16.5992	0	0	0	0	1.90624	1.33734	0	2.64544	1.30356	0.512776
Zm00001eb000140	0	0	0	0	29.2117	24.192	34.1221	17.0793	0	0	0	0	0	0	0	0	0	0	0	0	0	0	0	0	0	0	0	1.70657	0	0	0	0	0	0
Zm00001eb000150	0	0	0	0	0	0	0	0	0	0	0	0	0	0	3.58592	1.80237	5.654	1.43394	1.80538	0.881952	1.16569	0.488734	1.25922	2.3022	0	0	0	0	2.76382	4.525	0	0.911389	1.36862	4.11426
Zm00001eb000170	14.1227	12.4733	17.6097	14.5342	13.0635	13.0942	14.0166	15.9224	21.8876	19.7326	18.6489	23.6689	18.9462	22.4364	8.78074	9.22639	8.64738	8.53392	6.90878	8.81264	8.91068	10.6838	10.9219	12.0223	5.10603	5.2977	6.37416	5.64069	4.17643	4.11111	2.89205	3.70421	4.24629	3.68181
Zm00001eb000190	2.83317	2.5973	2.90368	2.79015	13.4632	13.8207	16.5029	13.8152	3.79932	4.03989	5.41687	9.72262	9.24734	10.2372	6.8143	5.92342	8.88088	5.51194	5.6856	4.54037	6.53453	5.53873	10.0888	5.94793	4.89457	4.94263	3.85398	3.44412	38.369	35.0837	1.85148	3.36053	39.224	34.1534
Zm00001eb000200	0	0	0	0	0	0	0	0	0	0	0	0	0	0	0	0	0	0	0	0	0	0	0	0	0	0	0	0	0	0	185.175	314.876	0	0
Zm00001eb000210	4.25297	3.49515	5.93876	4.66883	9.92989	11.3663	10.2437	9.78088	13.693	14.2985	11.223	21.3078	16.004	18.2328	7.00619	5.88769	6.76382	5.37866	6.12453	5.88149	10.5763	11.1048	16.2989	16.4816	3.41215	3.80535	4.43533	3.84002	0.856383	0.411103	0	1.57351	0.770159	0.518545
Zm00001eb000220	52.5955	51.3939	70.7563	56.2129	43.6082	45.9267	40.4554	51.9336	158.971	193.9	165.236	118.004	128.372	123.183	51.2898	49.0477	54.1834	46.9486	45.4231	46.4777	62.1024	63.3772	50.7479	57.6693	24.2459	22.2023	24.6777	19.3525	14.3127	16.2961	15.9	14.1666	12.4812	12.2942
Zm00001eb000230	51.4096	47.4546	47.0116	57.1642	31.9862	33.4305	29.7896	36.0046	35.5397	41.6313	35.5487	34.5191	40.8502	31.0222	27.0647	26.9826	29.9431	29.48	25.2692	28.1834	31.2909	31.8291	45.0996	57.5895	9.00693	11.3642	15.9338	8.47401	37.3397	36.0066	50.0713	32.3375	33.139	41.7103
Zm00001eb000240	2.86293	4.74884	7.19291	4.61531	0.812463	2.26323	0.925729	2.27466	6.15996	11.6457	4.48658	14.0788	7.05678	29	25.2225	14.4844	30.2345	17.3096	22.0249	16.3356	41.6288	33.6863	41.574	19.7407	5.50792	4.32741	5.90345	7.40637	2.8717	3.58819	0	0.985977	1.86587	2.38073
Zm00001eb000270	0	0	6.02837	0	4.17605	6.2042	11.2907	7.92031	100.448	113.22	98.9024	97.2621	110.944	110.603	14.6726	6.98983	13.8472	5.5473	5.6794	10.2432	24.2932	21.5986	28.8573	12.588	2.70385	4.97689	4.25666	3.386	0	0	0	0	0	0
Zm00001eb000300	0	0	0	5.66171	10.7055	7.26976	5.60606	13.6015	0	0	0	0	0	0	7.22127	4.53236	2.92598	5.01234	4.97211	4.16413	7.60079	9.10435	8.96375	7.53328	2.61718	2.3685	3.33627	0	0	0	0	0	0	0
Zm00001eb000310	0	0	0	0	3.06964	3.00177	4.43284	2.29132	0	0	0	0	0	0	3.03135	3.47588	2.12719	2.75001	2.34666	3.88435	1.69834	2.06229	2.86827	2.05193	1.15597	1.28613	1.50996	0.766066	0	0	0	0	0	0
Zm00001eb000320	34.9211	33.8949	37.1866	36.9448	54.9068	57.0013	52.2839	60.932	37.1545	34.0759	38.3252	41.9691	38.8094	41.4764	55.0371	49.0761	53.4647	64.6357	64.4674	62.6456	22.8286	22.7714	38.3678	41.8783	26.3788	25.3291	28.979	29.597	140.595	157.997	116.605	107.295	132.154	159.388
Zm00001eb000330	2.60887	3.52768	3.8956	2.97519	9.19179	9.40154	10.7534	10.9059	4.3046	4.0664	3.87948	4.17058	4.36421	4.63388	4.26493	3.40699	2.54107	4.60543	4.45134	3.58704	3.16849	3.00697	4.60056	3.25065	5.50137	4.35945	7.51409	5.18836	3.58592	3.4346	6.93277	4.25402	4.30648	3.63491
Zm00001eb000340	7.30096	8.33938	9.67257	8.52864	20.8829	23.9355	25.8359	21.4172	26.4015	31.5891	29.2614	28.697	28.0306	29.4249	13.803	10.7426	14.4607	13.551	11.8254	13.3963	12.7307	9.54932	14.7985	10.9338	3.68327	3.63694	6.02499	3.49738	8.3174	5.14913	6.02398	4.1791	3.87612	3.29021
Zm00001eb000370	0	0	0	0	0	0	0	0	0	0	0	0	0	0	0	0	0	0	0	0	0	0	0	0	113.092	116.795	92.5103	108.281	79.3358	78.0719	69.029	52.1932	67.5479	78.8734
Zm00001eb000380	0	0	0.167064	0	0	0.07213	0.171243	0	0.181997	0.144007	0.117189	0.142241	0.369043	0.108128	0	0	0	0	0	0	0	0	0	0	237.143	238.588	708.172	527.831	74.2322	83.1457	95.2172	80.1946	75.782	103.67
Zm00001eb000420	30.3632	29.5961	35.2101	34.0825	63.7198	76.6735	61.8424	67.0905	24.4766	43.6985	21.2577	29.5239	26.084	28.9134	49.8845	40.1651	46.5764	37.4316	36.1708	41.8884	17.6655	16.5588	47.037	44.6245	283.281	313.045	228.066	229.635	60.1154	56.7976	49.9335	44.0706	58.9985	70.509
Zm00001eb000430	0	0	0	0	0	0	0	0.143537	0	0	0	0	0	0	0	0	0	0	0	0	0	0	0	0	26.3583	17.0545	0	19.1242	0	3.88803	0	0	5.93624	0
Zm00001eb000440	0	0	0	0	0	0	0	0.120661	0	0	0	0	0	0	0	0	0	0	0	0	0	0	0	0	22.488	14.4686	24.8965	16.0252	225.073	307.958	379.063	341.343	323.141	395.232
Zm00001eb000450	19.0225	18.3796	8.40313	12.5314	1.34546	2.77779	0.188405	1.3221	0	0	0	0.278477	0	0	0	0	0	0.216282	0	0.387496	12.123	59.5542	0.045854	0	1463.67	1091.02	679.933	499.226	45.7392	48.9351	43.1263	30.5282	43.8165	57.776
Zm00001eb000470	1.33427	0.974171	0.244766	0.855415	0.302123	0	0	0.150621	1.63516	1.48567	0.925272	0.487789	0.988371	0.428402	5.27777	2.85163	3.70406	3.12062	1.39552	4.27521	6.4125	6.83498	11.8635	8.58816	11.3881	10.4557	7.18322	6.45309	1.04821	2.03599	0.331652	0.45109	1.15795	1.18572
Zm00001eb000480	150.762	171.056	213.359	193.76	548.569	513.16	525.811	478.71	355.595	392.568	360.25	274.417	285.505	303.289	295.107	225.563	230.655	297.493	272.861	268.489	229.698	192.525	313.66	318.947	91.3983	91.3034	125.554	121.541	172.299	148.341	233.002	226.645	160.152	193.235
Zm00001eb000490	0.364265	0.322286	0.134851	0	1.34427	0.563096	1.34393	1.49131	0	0	0	0	0	0.35795	2.15019	0.887761	3.85279	1.09797	1.01043	1.34922	0.035077	0.178031	0.399538	0.294586	115.252	107.68	95.8188	110.219	62.1265	69.2234	59.4791	47.7904	73.1091	71.4007
Zm00001eb000500	0.145553	0.095385	0.062084	0.101767	0.242872	0.281113	0.479033	0.417287	4.54989	5.75009	4.84102	2.4794	3.15358	3.76796	3.58199	3.14417	4.86426	2.80888	3.48265	3.97666	2.25024	2.00212	4.43659	5.04537	2.49445	1.8782	2.74365	1.32229	6.29764	5.48278	4.34668	2.41072	5.1092	5.33975
Zm00001eb000510	54.5138	53.3791	45.7995	53.2686	8.31936	8.37593	8.5412	14.67	109.301	113.91	113.926	83.8046	100.213	93.3402	71.0211	100.004	93.0391	45.2333	53.2035	52.4839	80.2818	74.1935	69.3608	23.6582	9.71004	10.4957	8.15081	7.34094	1.75828	1.64138	2.25927	1.32693	1.22002	0.855975
Zm00001eb000520	3.51464	4.43615	4.75651	3.7564	9.83845	11.5054	12.4717	10.2114	29.6518	37.9396	31.5326	28.754	27.5746	33.7187	11.037	8.2913	10.6935	8.45892	8.27362	7.27881	11.2695	9.80989	11.4732	11.6294	1.78713	1.973	2.47552	1.58572	3.86178	2.91913	2.15356	2.52038	2.10771	1.37003
Zm00001eb000550	12.7872	13.4821	17.6775	10.6485	5.39667	5.5927	6.96575	7.90358	20.9111	27.4778	23.2132	23.7326	27.8427	26.1175	4.42442	5.74431	6.4543	5.34182	3.22249	3.85129	22.9047	22.9054	15.8985	7.22246	2.90587	3.04915	5.14534	4.07996	5.48194	3.32693	0	3.57628	3.96833	2.37953
Zm00001eb000570	1.34187	3.23461	2.35468	3.35468	1.45874	2.0834	1.82758	2.61402	8.69638	12.028	8.4585	7.4077	7.92301	8.45222	1.25982	0.554642	1.0315	1.01832	0.568191	0.523011	1.11958	0.945543	1.70364	2.7514	0.443334	0.43168	1.21908	0.618042	0.14868	0.155705	0	0.300218	0.174924	0.174611
Zm00001eb000590	5.93598	7.66542	7.79854	6.96176	18.5954	23.8637	26.4819	20.1284	25.2509	28.2803	24.9996	25.096	23.3328	24.3076	11.0901	6.48456	9.52457	9.03348	7.66674	8.50754	11.0245	8.99651	14.9909	16.3555	4.31677	5.62327	9.00289	5.04291	1.96047	1.20037	1.6361	1.40984	0.877054	0.414455
Zm00001eb000620	179.118	216.958	292.558	237.86	112.365	104.363	112.689	155.408	290.1	242.723	263.489	238.624	238.621	244.998	213.959	229.109	250.054	154.201	201.914	135.936	336.009	304.611	263.656	162.827	15.3948	18.3114	23.0122	20.3751	6.46537	5.57612	7.99106	5.46968	5.17684	6.21732
Zm00001eb000640	2.98564	3.49394	3.54521	3.67125	5.11688	4.84306	5.00847	4.85196	3.57131	2.54647	3.33732	2.99281	2.72233	3.37444	4.8283	2.92785	6.21489	4.78603	5.13982	5.5498	2.21405	2.60778	4.26547	4.69405	1.99072	1.46131	1.4957	1.90065	2.15955	2.1128	1.68334	1.96007	2.21044	2.00895
Zm00001eb000650	2.45147	2.10447	2.69057	3.17421	2.87587	2.97861	4.09656	3.59831	0	0.619256	0	0.240769	0.557504	0.634116	0.669745	0.870153	0.89236	1.0197	0.535455	1.44393	1.92702	1.83543	1.7617	1.39747	2.17514	2.1227	2.27321	1.67825	2.48577	2.91509	2.28099	1.336	1.55044	2.24462
Zm00001eb000660	0	0	0	0	0	0	0	0	0	0	0	0	0	0	0	0	0	0	0	0	0	0	0	0	14.4158	12.8622	30.3858	31.124	0.075198	0.197898	0	0	0	0
Zm00001eb000670	40.9914	43.3252	54.3482	52.2208	36.977	41.0922	29.7002	44.3003	79.2955	77.1871	76.6563	81.1635	96.7541	79.9687	41.4779	38.2114	31.9153	36.8894	45.3388	38.1934	15.585	20.1492	30.9395	36.0331	50.048	44.6603	46.2031	47.8252	9.77825	8.51001	10.1781	7.50829	9.97728	6.64114
Zm00001eb000680	0	0	0	0	0	0	0	0	0	0	0	0	0	0	2.70672	3.06208	3.23827	0.373483	0.933357	1.56868	0	0	1.38795	0	2.52283	3.18208	2.57363	2.08618	3.85416	4.80185	0	4.36848	5.37108	6.33968
Zm00001eb000690	8.74661	12.0482	13.535	10.0326	5.84975	8.52007	7.00688	8.20112	13.4504	11.1964	10.9254	12.0114	11.1126	14.3724	5.47787	3.73086	7.0478	5.29599	4.45158	4.36517	9.12414	9.95232	11.471	12.1569	12.5122	11.8105	16.3825	16.4876	3.49708	2.48098	3.28018	0	1.68054	2.11009
Zm00001eb000700	57.7649	71.4407	68.0506	65.1227	69.7445	69.9737	64.9553	75.6051	39.9324	34.5264	34.3501	58.6078	43.4092	47.9755	58.7905	52.8805	66.4407	54.8505	42.6807	43.9141	40.1214	47.7188	59.3041	48.6941	181.318	196.019	267.52	254.99	64.2547	53.6937	57.5034	52.3418	74.9129	72.4524
Zm00001eb000710	8.86757	6.90686	7.93348	10.3253	7.822	7.35934	4.77786	11.1136	20.8978	20.4253	16.9784	11.3359	12.259	11.2655	8.02207	6.68154	7.56034	5.33552	5.83378	5.63217	7.28443	8.80089	7.55773	8.03194	3.4303	4.87523	3.99367	2.72371	3.21261	1.92333	0	2.08928	2.4871	1.71256
Zm00001eb000720	0.371365	0.454697	0.962965	1.08729	1.16615	1.38945	1.77193	1.25606	8.76446	7.71124	8.14705	9.12107	9.36452	8.21605	4.22581	3.63367	3.98715	2.13107	2.7047	1.76608	2.00612	2.1469	1.82876	0.726329	0.323114	0.23129	0.197988	0.249527	0.442652	0.21067	0	0	0.180716	0.110912
Zm00001eb000740	38.9592	58.3204	56.1447	47.6027	6.78209	6.80801	5.43566	13.3981	156.42	127.59	161.035	146.861	164.214	150.84	28.1952	51.0998	49.9446	34.8203	37.5445	36.2222	81.4555	72.0651	43.811	11.6114	0.995958	0.619185	0.536687	0.308429	3.79461	2.9792	3.47906	2.61252	2.50188	2.85906
Zm00001eb000750	31.3324	33.7628	39.842	31.5623	4.0885	3.12138	3.16596	9.63038	107.645	129.736	126.63	110.306	127.438	117.109	22.174	30.9079	27.2554	11.2274	14.9531	16.6188	33.8866	31.1551	32.9109	3.72917	0.053464	0.147822	0.149907	0.142319	0.324475	0.142622	0	0	0.118519	0
Zm00001eb000760	2.3645	2.38396	1.71033	1.78093	0.421736	0.193891	0.392018	0.261382	12.4241	12.2166	11.3518	14.9605	12.0405	13.1767	3.80614	3.86707	4.76715	3.66857	3.02384	2.94834	8.38545	8.09063	10.8982	7.87327	0	0	0	0	0.178141	0.104025	0	0	0.077329	0.131503
Zm00001eb000770	59.4669	39.535	37.2114	43.2311	62.9275	53.5425	53.2545	51.4025	25.4954	21.2396	21.2339	49.9432	32.8121	30.0482	247.419	177.097	188.563	378.872	304.616	330.371	64.7572	70.6697	173.187	247.219	483.144	494.015	468.248	418.355	161.735	196.022	247.287	236.647	220.879	214.644
Zm00001eb000780	9.76315	11.2391	15.1021	9.30979	35.3144	37.7423	36.2379	37.1106	32.6124	36.7497	35.1151	42.5612	41.7115	42.939	25.007	25.6974	23.5668	22.0931	21.402	23.1299	20.6812	18.1414	34.7573	32.3367	9.93286	10.147	14.5835	12.8825	14.3246	10.8206	10.1922	10.6364	11.7734	10.0905
Zm00001eb000790	6.43438	8.91165	5.55242	6.47753	23.365	18.4063	20.589	13.147	2.34828	1.48218	1.63625	2.30363	2.5223	2.52163	10.9932	8.3222	9.04621	25.3563	21.7696	24.7353	3.63902	3.38941	21.286	50.943	10.9245	11.2561	14.8438	19.2018	7.34303	7.67265	16.8968	25.2609	9.49877	8.8391
Zm00001eb000800	17.0369	18.7454	25.2111	20.3736	52.9329	55.5651	56.9713	58.6082	40.3627	41.6416	44.1092	59.9169	54.5966	57.057	30.4647	26.4063	32.9727	24.711	19.2608	23.2395	29.4518	26.5743	46.2403	42.5324	39.682	43.9401	58.5544	51.5257	12.7462	8.80747	9.13267	5.54609	9.22098	9.17437
Zm00001eb000820	8.5812	12.4587	13.7731	9.00038	28.8711	28.5678	28.6262	29.9682	15.1575	14.2946	13.8988	19.2592	16.0289	19.486	9.12785	7.59136	10.1389	14.2964	11.1235	12.7856	11.5191	10.2909	16.831	21.3354	5.5024	4.87254	7.056	5.0086	14.615	9.90943	14.4961	14.3635	10.695	10.0733
Zm00001eb000830	25.8269	23.9552	15.6305	22.6407	0	0	0	2.97455	0	0	0	0	0	0	0	0	0	0	0.28643	0	0	0	0	0	0	0	0	0	0	0	0	0	0	0
Zm00001eb000840	0	0	0	0	0	0	0	0	0	0	0	0	0	0	0	0	0	0	0	0	0.767748	1.22107	0.751131	0.16036	205.411	235.628	162.601	150.812	0.349161	0.362714	0	0	0	0
Zm00001eb000850	63.422	80.0526	38.0443	52.0303	5.31871	6.62553	8.15422	7.04687	10.6805	13.0704	19.5943	13.7909	16.4223	22.9341	229.43	320.894	302.912	115.692	168.858	84.1489	217.746	298.186	179.256	35.012	0.094994	0.499215	0	0	1441.81	1765.06	538.379	411.385	959.129	1261.98
Zm00001eb000860	8.76041	8.9448	12.6071	9.82206	50.8295	58.4403	56.9849	46.688	25.7967	29.045	26.1475	35.0421	30.9769	32.5621	22.5144	20.1424	19.2909	24.9516	21.5791	20.7794	8.89942	7.66156	23.3843	20.6351	9.67867	11.3293	15.0882	10.9197	11.9319	7.35613	11.5759	9.97438	7.51654	6.12264
Zm00001eb000870	5.40982	6.54854	10.5543	6.73612	32.1807	32.1148	37.7171	29.3268	35.1564	48.1264	37.4562	31.2012	31.5647	35.3514	22.2291	15.8397	21.1234	19.5759	16.4866	17.0823	9.81581	7.9903	15.3074	13.6899	3.06575	3.2134	4.32098	2.64256	2.26043	1.81012	2.84988	1.54612	1.30468	1.18791
Zm00001eb000880	0	0	0	0	2.60303	2.98186	1.71298	2.22499	0	0	0	0	0.068574	0	0.220542	0.088884	0	0.750254	0.352224	0.480368	0.043902	0.170172	1.75638	3.53758	10.723	9.51715	5.51655	4.88767	5.26743	4.48434	2.10842	4.68959	3.45999	4.08
Zm00001eb000890	0	0	0	0	0	0	0	0.174482	0	0	0	0	0	0	0.14853	0.065688	0.080348	0.273295	0.330227	0.129176	0.026989	0.069085	0.100723	0.387564	3.89467	3.70057	3.88543	3.19089	8.20624	9.74123	6.83099	7.59918	7.73798	5.65846
Zm00001eb000900	0.184344	0	0.089238	0.310725	1.02984	0.837496	1.00739	0.44381	0	0	0	0.089828	0.065524	0.096439	1.90011	1.43646	2.67547	3.9942	2.88787	4.54123	0.175148	0.322153	1.0717	0.973166	9.17765	7.71971	3.10108	5.04169	17.3754	22.4494	19.2659	17.1011	40.3854	29.1724
Zm00001eb000910	4.02872	3.97533	4.82254	6.60096	9.76226	10.8313	8.77129	10.299	9.73232	8.4617	8.0931	13.3504	12.0795	12.4077	17.4715	19.842	20.5223	18.8326	15.2662	16.9267	14.9457	20.1243	20.9786	24.776	17.0722	18.2997	22.8002	26.9618	20.4522	21.2566	14.1787	20.3064	23.347	21.9617
Zm00001eb000920	27.6078	29.4869	37.4137	29.7542	27.0374	29.5136	34.0498	35.547	101.304	101.652	101.76	101.236	105.577	96.0423	21.0086	19.6897	20.108	20.6393	19.203	22.0607	55.667	48.0672	40.2981	34.9607	7.81148	8.85612	13.1735	7.92552	12.9292	8.83493	9.93183	5.57172	7.46271	7.27862
Zm00001eb000930	1.04922	1.11237	1.06244	0.481187	2.83004	1.65242	2.78132	1.06804	0.342825	0.257158	0.194592	0.254891	0.37399	0.152955	4.13143	4.17324	6.45219	13.1856	5.50108	10.3706	3.46292	2.95927	10.7144	22.1724	0.890034	0.709906	10.9185	23.0852	2.02718	2.10212	28.7753	41.2614	26.3134	17.5244
Zm00001eb000960	0.615822	0.981398	0.862696	0.627499	2.34813	2.97713	1.67774	2.61548	1.14856	0.825314	0.70635	1.12045	0.716497	0.682683	2.27049	2.81656	2.71611	2.19696	2.352	2.17644	0.31523	0.31162	2.42844	1.49178	0.546533	0.740641	0.554366	1.17559	1.31113	1.04009	2.30765	0.90197	1.40753	1.11308
Zm00001eb000970	1.94945	2.98164	4.63796	4.10207	24.6475	25.1992	20.9161	21.9932	2.855	8.62185	4.22778	3.19728	3.60871	4.51028	5.93255	3.67776	6.9781	6.25529	5.62402	4.71761	0.934652	1.15862	5.69371	5.40948	7.42156	6.57478	8.68569	6.21732	26.6697	26.7327	22.7882	19.1175	24.5672	22.0878
Zm00001eb000980	37.4404	41.7507	30.49	39.8509	25.234	25.0419	21.3629	21.3563	8.79387	7.84935	8.01094	10.6972	10.7718	10.8671	36.0129	36.5358	28.6058	37.9795	37.7086	36.7924	17.8625	21.4423	21.5721	36.1607	30.4954	11.859	18.2173	25.0384	21.3117	20.9209	22.6164	46.9434	26.7001	21.2857
Zm00001eb000990	0.615286	0	0	0.304539	0	0	0	0	0	0	0.161109	0	0	0	2.22033	2.43259	3.00383	0.729086	0.892658	0.865434	0.591527	0.408815	0.168398	0.556967	39.1353	34.161	22.6261	24.0398	27.6405	34.2436	23.2688	28.8834	36.9182	34.0299
Zm00001eb001000	6.20991	6.73008	7.13345	5.91301	17.1133	19.4698	19.2112	19.4131	26.9675	27.5555	25.9669	26.1366	26.219	25.5438	11.3549	8.2235	11.7918	13.0233	11.1578	13.7568	19.1666	16.3005	22.8961	32.2009	7.79539	8.30004	8.42857	7.12903	15.4331	14.3819	26.9998	21.5081	14.573	17.7902
Zm00001eb001010	0.687948	0	0.542913	0.671347	2.46759	1.28136	2.8209	0.864043	0.198351	0.302369	0.34521	0.264966	0.18193	0.870706	4.4394	3.4508	6.72492	5.16362	3.41857	5.05734	1.96128	1.48663	2.64806	3.13979	10.3466	11.2451	10.8886	11.3433	9.59098	11.2139	6.0656	6.71908	11.5002	5.97358
Zm00001eb001020	8.8999	9.26742	10.3229	8.543	1.18515	4.79976	1.25712	7.11212	32.5987	36.9155	34.3203	20.4988	28.4802	24.2841	14.1584	16.8206	14.0673	6.37517	10.0353	7.43806	18.4524	15.811	11.7564	8.14618	0.729047	0.860403	0.530191	1.20715	0.811543	0.516044	0	0.775117	0.783903	1.5558
Zm00001eb001040	7.02028	8.96796	10.3525	9.81568	21.7504	18.9464	24.7189	18.6925	20.6785	26.6992	22.2148	23.5612	27.3206	26.9952	8.78234	6.84593	9.4091	9.89073	8.43561	8.1345	11.6782	10.1828	16.883	20.7795	10.4375	10.4719	12.8129	11.8304	6.98865	5.82537	9.22684	9.83565	7.02444	7.22598
Zm00001eb001050	21.661	22.501	19.7618	26.6588	10.7931	7.14098	6.61341	11.8132	22.1392	23.1941	20.4381	26.3863	25.3327	25.7123	9.10494	13.0142	11.05	5.90133	11.2406	9.26811	18.9673	20.3501	12.3369	14.179	3.7029	4.26854	5.09844	5.74324	1.02823	0.856062	0	0	0.825363	0.723092
Zm00001eb001060	1.16263	1.26923	1.6789	1.1276	1.95972	0.852788	1.42773	1.12686	0	0.87433	0.662103	0.368769	0	0.789484	8.77026	8.91499	5.82565	15.3272	11.1576	20.5347	5.08843	4.42848	7.06915	72.7785	12.892	10.2154	7.50549	7.45038	11.3945	9.77105	2.95746	12.945	10.3061	9.46802
Zm00001eb001070	22.2154	22.9976	29.5932	25.8174	48.0886	49.8554	49.9179	54.2283	10.8119	16.9445	11.543	25.3591	24.1792	29.1714	30.1868	30.5726	30.4183	24.6542	27.8059	22.3529	9.08577	8.54971	25.296	15.7002	7.57063	9.49239	12.913	9.70694	12.8934	10.73	17.4879	14.8533	13.6531	11.9473
Zm00001eb001110	34.8939	37.9217	34.6709	41.0134	41.7399	39.9311	40.0167	40.4461	36.9161	37.8905	39.2046	41.335	40.0031	36.8429	35.339	36.6357	37.2487	34.13	34.8412	31.4991	29.7724	26.7657	35.9555	35.5198	24.6415	22.659	30.7689	22.2504	39.7192	30.7272	34.1203	31.0451	35.1608	32.5941
Zm00001eb001120	12.3255	10.587	11.0562	10.4834	6.47023	6.20703	5.86255	4.75266	10.1635	5.58713	7.98325	5.60467	4.98039	5.44109	26.0689	24.7554	28.7162	21.9312	19.7355	19.6646	56.0747	55.3772	85.7541	44.1769	9.31181	9.88042	5.95922	4.33656	3.16066	4.49626	5.6173	6.13474	3.08161	3.20737
Zm00001eb001130	18.1009	24.8617	20.013	21.4099	16.6443	13.74	19.6141	15.6685	14.099	12.4764	14.3417	12.4143	9.91251	10.7156	18.9185	21.723	23.6145	17.591	17.889	20.9885	17.1507	18.6134	15.9749	14.7849	21.1778	22.8678	21.3694	17.7847	29.8487	24.8233	25.331	26.734	21.0146	26.6632
Zm00001eb001140	24.7419	30.8539	32.5006	29.2746	5.9713	3.83941	4.73436	8.20504	12.1469	18.0429	16.8875	17.931	22.4545	18.4946	13.3197	20.5679	29.1508	4.12703	8.37817	9.95322	10.8796	14.9845	8.16441	0.967573	0.23564	0.285526	0	0.308445	0.14306	0	0	0	0	0
Zm00001eb001150	2.87722	3.67962	1.51357	0	0	0.372173	0	1.02859	0	0.69399	0.694429	1.01042	0	1.21765	0	0	0.334874	0.704294	0.027216	0	0.008303	0.261281	0.224939	0.772871	1.46283	11.8638	6.62573	4.7619	0.441848	0.891948	0	0	0.137752	0.086545
Zm00001eb001160	0.286082	0.734288	0.75611	1.91355	1.26565	1.15592	1.66396	0.372505	2.04316	1.48294	1.65912	2.41537	2.06236	1.26255	1.80735	2.01999	2.82385	2.21442	2.55881	2.45382	4.25322	3.44288	4.58056	9.26173	9.67577	0.286683	1.57376	3.4195	2.72024	2.50926	2.8192	3.49359	3.41876	3.1078
Zm00001eb001170	83.7826	92.7714	86.5408	88.5752	24.351	30.0612	23.1069	40.9138	58.2794	48.4213	58.8273	115.029	89.8469	104.104	75.5989	71.9955	65.3956	79.7366	67.081	92.239	133.829	105.4	153.392	199.928	1.88562	1.04962	1.0531	1.36728	11.3192	7.6711	6.78976	8.52898	9.88265	9.29237
Zm00001eb001180	8.5887	10.1726	10.8688	11.039	5.46045	5.91017	5.30445	6.27557	49.0752	51.4344	53.7669	49.1864	50.8025	45.6073	36.5024	45.4772	43.0035	33.3682	35.2784	30.191	53.4875	43.0771	41.5864	41.0273	1.73934	1.63455	1.82346	1.9364	6.93767	7.09568	7.32427	7.77596	7.92182	6.91989
Zm00001eb001190	0.117877	0	0	0	0	0	0.104352	0.04054	0	0	0	0	0	0	0.414094	0.14049	0.302873	0.317288	0.160619	0.535551	0	0.05344	0.287731	0.062231	19.1115	19.1151	15.0039	21.6255	13.5657	17.9336	10.8492	7.9999	15.2181	15.6611
Zm00001eb001200	160.469	172.719	195.058	203.613	29.7109	19.485	30.344	47.7349	218.814	226.509	232.048	148.692	157.831	153.826	44.4054	56.1629	50.4583	34.1361	34.8475	37.5474	125.59	122.26	76.913	57.3328	3.40197	3.00257	1.37737	1.16659	11.4105	8.04524	5.17788	7.54396	8.32967	8.24748
Zm00001eb001240	11.0074	11.2784	14.5388	14.4099	47.2148	46.0836	46.6272	49.0351	11.7348	16.03	14.7049	23.0418	24.4832	27.162	37.9267	34.9584	40.4167	37.3713	40.7931	42.5193	12.3349	11.6216	29.9118	25.9715	55.6192	47.6438	53.6959	50.2053	61.4695	62.9909	85.0473	66.814	68.9421	65.8571
Zm00001eb001260	4.05674	2.913	2.68646	3.31191	9.51844	9.82991	6.70592	10.507	2.65737	3.54675	2.70965	5.90661	4.99209	6.80578	10.0236	9.54722	12.74	10.3241	8.26213	7.44463	4.21147	4.22294	11.0259	11.3034	23.8686	21.9795	20.7171	19.0775	17.0451	15.3145	25.1934	16.9912	17.6031	16.3197
Zm00001eb001270	18.9392	20.9485	17.7753	19.1876	22.1128	21.3821	22.1887	21.9035	28.7842	28.8236	32.0925	27.6219	24.4455	24.5781	21.5244	15.8359	16.778	20.043	16.1818	16.4575	15.9509	15.3899	24.7596	34.9376	11.5151	9.41201	10.4882	9.493	7.27934	6.01987	6.361	6.1999	5.7152	4.91486
Zm00001eb001280	5.00745	7.68375	3.18828	4.46087	2.33686	2.33325	2.36415	2.633	5.71428	3.45946	7.23933	4.98957	7.22247	5.08919	52.0708	26.2617	20.8797	62.151	36.8342	30.87	4.84656	6.30615	9.88241	12.9346	14.518	13.9465	13.6144	26.7357	65.481	59.455	19.4328	33.6084	30.4261	71.9871
Zm00001eb001290	7.84558	9.38438	12.9532	11.6133	18.2153	18.6922	16.4997	19.313	36.0461	33.9163	33.7826	30.3078	29.9453	32.5591	15.48	13.0011	13.8783	12.9588	12.2114	15.5125	19.5282	19.8642	16.3047	21.4753	8.23055	9.05029	10.8649	10.6859	3.39245	2.98033	4.07001	2.79139	2.56827	1.72821
Zm00001eb001340	8.42029	9.42825	8.3485	8.90446	8.05229	9.62821	7.21718	12.161	4.58465	4.72364	5.26301	1.77824	1.9692	2.49279	2.73898	2.37039	1.87464	1.98791	2.74025	1.38461	2.5009	2.43836	1.91889	3.09084	16.2844	20.3068	15.1081	10.8881	10.8224	6.2036	9.31737	0	6.51552	4.35781
Zm00001eb001350	2.90753	3.11228	4.14891	2.8728	7.30886	6.28071	7.20973	7.69097	10.2856	9.23898	10.6632	9.32941	10.1112	9.53946	12.8946	10.5942	10.3704	10.9428	11.612	9.40612	5.66631	5.39938	7.40274	8.40063	2.47527	2.32693	2.98564	2.35403	3.96954	2.43309	3.59783	3.04173	2.8378	1.71192
Zm00001eb001360	30.7009	30.0356	35.6596	27.8162	42.5654	47.4755	37.1667	48.2854	40.3347	37.4292	37.2055	37.8453	32.0774	32.8119	24.4745	24.8758	19.1784	32.4873	26.7479	23.0867	24.4119	22.0183	29.6751	39.6891	17.7194	21.7496	28.7599	33.3489	17.6804	16.717	21.2574	23.2004	20.3197	17.338
Zm00001eb001370	0.579596	0.695787	0.909731	0.756921	2.63289	3.02023	3.14386	3.09344	1.62068	1.45536	1.94127	1.67704	1.4726	1.36361	1.58512	1.41322	1.78432	1.31879	1.40582	1.53503	1.49622	2.17178	1.88045	1.27456	0.124106	0	0.182966	0.123727	0.59797	0.291984	0.486052	0.50412	0.270743	0.208696
Zm00001eb001400	164.863	169.972	185.813	194.9	164.438	202.854	171.749	179.187	95.2074	81.8341	88.298	113.38	113.411	114.24	216.253	225.916	238.427	218.888	245.27	251.469	177.016	161.106	165.549	191.753	528.877	572.119	494.931	534.229	144.427	113.549	126.694	112.64	154.435	123.615
Zm00001eb001410	0	0	0	0	0	0	0	0	2.43668	3.50477	1.6094	5.69875	4.08132	3.63671	0	0	0	0	0	0	0	0	0	0.020965	24.2107	22.4723	21.2253	24.396	0	0	0	0	0	0
Zm00001eb001430	9.19285	8.61073	12.598	11.5121	48.9293	49.6828	50.5833	42.6259	37.5134	43.9562	44.1021	41.5991	38.4431	41.2219	22.1665	16.1425	22.8998	33.5094	24.3017	23.7165	24.1376	18.697	30.1101	33.6062	7.57381	9.17452	11.7667	6.6188	11.3521	6.48447	9.04352	7.89929	6.52307	4.67046
Zm00001eb001460	0.183663	0	0.10655	0.104182	0.106157	0.063523	0	0.074458	0.242132	0.356194	0.515399	0.284508	0.130232	0.130082	2.27201	2.04373	2.26964	2.22846	2.03732	1.66123	0.289043	0.478736	1.39038	1.77415	69.1649	86.49	58.0321	65.3388	18.841	23.1588	13.9764	17.1158	34.6485	33.8528
Zm00001eb001470	24.1334	18.9703	19.1264	19.36	24.2558	29.8548	24.9379	30.2466	15.9181	18.1477	20.025	13.7676	18.0732	16.3936	21.5594	22.3366	21.368	18.6421	17.8433	23.233	17.7126	16.809	16.8685	23.106	5.63076	5.00929	12.7575	10.4157	6.82848	5.80351	13.0676	5.72788	7.28219	5.4381
Zm00001eb001490	22.5214	23.717	25.9394	23.2193	15.4486	16.9532	17.8496	20.5864	91.9248	93.3878	80.371	59.0483	58.2877	51.4939	18.7348	22.1451	26.6167	13.9762	13.1333	12.5083	25.147	19.3371	28.7006	22.4918	0.303344	0.137076	0.153013	0.382802	2.4311	1.5747	0.832685	2.07646	1.40209	1.17499
Zm00001eb001500	4.85651	3.79881	3.98625	4.59368	0.810743	1.86198	1.5607	2.18265	9.65642	10.0329	8.62439	5.42224	5.63441	5.86276	1.9552	1.81939	1.85952	1.00401	1.38492	1.43468	3.66101	3.43871	3.08627	2.02319	0.285165	1.35604	1.71799	0.793349	1.10036	0.584336	0	0.953915	0.364802	0.370333
Zm00001eb001510	0	0.440405	0.951421	0.572316	2.6837	2.47127	2.48841	2.45345	0.665863	1.0327	0.830947	0.875863	0.442808	0.418659	0.581791	0.736664	0.884477	0.972519	0.941408	1.31061	0.454402	0.389443	0.769868	1.96975	3.76664	7.48714	6.19227	5.28026	3.22153	3.45643	7.14549	5.09585	2.90569	2.96712
Zm00001eb001520	0	0.444111	0	0.447691	0.41379	0	0	0.401353	2.63462	2.08188	1.85106	2.39065	2.14009	3.05491	2.06127	0.888486	2.57796	1.08919	0.504416	0.524875	2.24617	2.27104	3.60089	3.91232	0.467338	0.473912	0.911126	0.420901	0	0.298979	0	0	0.285568	0
Zm00001eb001530	7.20551	9.78646	9.05937	8.42107	1.34639	1.29467	1.35182	0.922982	6.89659	4.57907	5.93187	10.9902	7.96721	13.987	4.47674	2.38911	3.13504	1.49592	1.61514	1.53186	33.4933	33.951	33.9797	29.1802	36.8289	26.4641	28.1947	38.8536	0.965992	2.61665	8.44914	5.49199	2.74437	2.81038
Zm00001eb001560	3.60827	3.63142	3.0568	3.14054	1.1238	1.35416	0.788019	0.898093	1.92643	1.91811	0.946318	1.8713	1.50703	1.63475	2.91205	1.71133	3.44088	1.02953	1.39106	1.21613	2.18117	2.89497	4.44452	4.09255	135.044	94.9633	87.0213	124.831	70.9517	107.556	64.9349	52.5099	70.0582	86.8457
Zm00001eb001570	6.07555	7.45111	11.8225	7.94179	21.5556	24.7663	28.5497	21.6965	51.3331	59.1844	49.2931	45.9273	49.6512	51.5401	11.6475	8.57606	11.6093	10.1215	10.5256	10.8216	19.5237	14.6622	18.1634	14.9711	4.26031	4.24055	4.63787	2.81698	2.85783	1.56936	4.40765	4.17931	1.12877	0.976289
Zm00001eb001590	1.75539	2.10779	2.48619	2.1691	9.33067	9.68124	9.92438	11.0494	14.3992	17.9839	18.8163	16.4254	16.4896	16.7228	18.0143	16.132	21.3087	23.7084	21.8892	21.9018	6.10181	5.63287	12.6539	9.19921	0	0.253049	0	0.338485	9.01624	5.20395	8.58627	11.9441	5.16435	3.16244
Zm00001eb001600	8.39759	7.16959	8.00466	7.7044	7.55251	6.71142	6.2781	9.51922	4.69195	3.06598	4.57271	4.1454	4.76196	4.97416	6.59705	6.75894	7.21405	7.89916	9.00085	6.37535	3.24153	1.99752	8.64392	4.74419	1.01461	1.2556	0.645829	0.777549	1.22233	0.715271	0.95287	1.084	0.819494	0.835898
Zm00001eb001640	108.287	127.268	95.1367	135.371	26.7822	22.3796	23.9721	30.989	89.4114	96.8539	123.797	101.411	134.48	101.907	93.9701	163.381	138.171	59.4966	84.2787	76.8198	75.2155	72.6171	85.1066	30.2761	4.36594	4.16228	7.55322	6.52049	7.99107	7.12601	8.61631	9.66447	8.78753	8.52485
Zm00001eb001650	133.666	346.886	349.139	132.384	26.5421	54.077	24.3469	95.35	242.217	164.749	203.897	183.984	260.377	166.397	77.0735	80.7022	89.4135	47.1995	51.0985	53.1927	141.111	147.889	85.6229	14.4273	8.13121	5.78968	5.73731	9.04949	16.3292	15.0789	4.62279	5.60016	12.7303	10.9275
Zm00001eb001670	21.8806	16.7064	18.6062	15.1693	18.1762	19.8566	15.9425	19.4	1.65017	2.9347	5.11714	3.69497	4.8388	3.2838	29.0236	32.113	19.6781	40.9839	48.6937	43.6024	8.09263	7.301	4.95329	5.07997	3.04412	3.05561	5.52801	6.33331	6.11163	4.23518	5.33937	5.63449	4.43857	6.27882
Zm00001eb001680	213.638	258.993	226.259	160.68	154.85	147.691	108.479	127.396	143.354	211.394	207.949	142.06	159.057	216.372	97.5991	101.368	99.0706	109.564	123.777	112.949	158.819	173.192	140.846	191.657	11.0241	9.87782	5.02823	12.0226	105.075	116.232	142.335	153.235	131.525	127.357
Zm00001eb001700	11.772	11.2687	12.5264	13.2214	16.8964	24.5829	19.866	20.0046	3.07304	4.69489	3.41272	7.43725	6.46054	8.34912	12.0094	14.2415	10.543	10.0008	10.6436	12.3587	4.25845	4.84009	11.1146	9.63688	10.529	13.1271	16.075	15.4002	51.1052	51.3403	64.6725	46.1763	59.2436	68.3462
Zm00001eb001710	5.86652	5.60157	6.09954	6.28207	6.25269	6.97807	6.10404	6.54406	16.8247	14.3704	16.6946	17.1329	20.2296	17.2634	8.17995	8.38182	9.05503	7.49836	7.26286	7.58602	7.20989	7.74843	8.6385	7.03262	11.2358	9.02758	12.584	11.5226	6.31046	4.97874	7.87186	6.92796	4.49847	5.40777
Zm00001eb001720	4.06521	4.93045	2.82453	4.612	4.75482	5.23273	4.05754	5.0438	0.877913	1.28513	0.772039	2.03915	1.45884	2.09031	0.374981	0	0.995	0.653486	0.189487	0.518266	2.81271	3.46025	2.24099	2.51898	32.8251	26.6843	20.1326	18.9967	6.99042	6.6257	7.7476	8.80918	4.76025	6.22694
Zm00001eb001740	0	0	0	0	0	0	0	0	0	0	0	0	0	0	2.45906	0	1.9809	1.98017	1.80044	2.35489	0.489232	0.791318	1.63111	3.51187	1.69902	0.863725	1.96492	4.1712	1.80663	3.09767	0	6.62274	4.8756	2.1226
Zm00001eb001760	8.03652	6.21277	4.82843	5.56288	41.8168	24.4049	42.9403	21.9225	2.65291	1.37679	1.52954	4.57116	2.06328	1.71247	9.07886	5.05316	8.95644	16.1659	10.0628	14.8818	6.16484	6.65151	26.7899	45.327	26.8935	26.3307	41.56	59.5488	7.8579	10.2279	52.3221	67.883	33.3247	24.5661
Zm00001eb001770	11.516	11.9232	8.9311	8.35669	5.29524	6.94834	6.14778	6.09132	17.6849	15.4447	14.2444	13.5639	13.4176	14.4302	56.9721	52.2095	55.004	69.1129	50.4065	51.3194	76.8255	86.6772	113.091	142.755	11.6772	8.99155	8.26782	8.51641	5.37343	5.04579	2.6762	3.50363	5.1208	7.01756
Zm00001eb001780	3.08205	3.09115	2.95803	2.78157	6.51233	4.16289	5.75507	3.86034	1.97784	1.61475	0.916001	2.36805	1.89391	1.90215	24.3437	16.7207	25.5882	24.9906	22.2972	23.5525	1.71573	2.30269	16.2394	12.6254	1.17016	0.948792	3.18841	3.06154	2.31606	3.76688	2.80329	6.05599	4.20468	3.36959
Zm00001eb001810	82.9153	91.5172	101.592	100.64	86.0523	55.1106	83.2942	82.3161	19.7397	18.2488	17.1811	14.4234	15.6347	13.7257	33.7365	21.6048	28.2219	44.3345	29.9231	38.2028	5.1574	5.86032	12.6871	9.51952	23.8814	22.202	23.8931	18.8735	18.0961	19.4905	31.1026	31.3512	27.8147	18.5576
Zm00001eb001820	0	0	0	0	0.335568	0	0.395082	0	2.02534	1.02909	0.810332	0	0.301775	0.370407	1.40001	0.492726	2.14618	1.55953	0.888161	4.61211	1.52088	2.12701	1.03394	2.34781	6.7818	4.32003	0.874128	1.9239	8.70375	10.4978	2.16187	6.24971	5.68582	8.34614
Zm00001eb001830	0	0	0	0	0.348294	0	0.625354	0.657191	0.289249	0	0	0	0	0	0.202171	0.221057	0.43171	0	0.355436	0.773581	0.116361	0.20378	0.064568	0.123667	10.8869	4.92618	98.8961	77.2878	52.0601	53.6176	45.1299	35.3995	33.4927	47.5565
Zm00001eb001840	255.775	257.532	218.564	269.212	52.3416	43.2162	40.7582	62.3261	187.163	162.036	189.63	177.098	187.282	173.595	207.67	325.441	262.878	137.934	212.69	193.033	186.801	184.844	175.983	78.62	12.3054	10.93	16.6461	24.0185	12.0329	11.1783	7.94425	9.04283	11.7919	8.41405
Zm00001eb001860	12.6403	16.4264	18.9332	17.7293	67.7609	70.5866	70.613	70.4372	22.4435	27.5969	25.4058	40.0691	34.2019	43.6323	24.7506	20.6412	20.3293	18.8884	18.2488	20.0216	14.3994	13.1737	28.9749	20.1121	15.8844	21.3557	33.1074	26.5308	7.74336	4.8564	8.78224	8.10831	6.17793	3.65622
Zm00001eb001870	26.0149	28.9686	30.2831	30.5197	28.3756	28.8959	33.5045	32.5162	39.5953	37.8273	40.752	46.6436	43.9919	42.2888	24.9108	33.385	29.8315	26.9979	31.0966	24.0204	25.9625	26.2208	34.9431	39.3724	15.2684	15.8443	16.0013	21.0198	16.7296	11.7624	11.3466	12.3955	13.1632	11.6774
Zm00001eb001880	6.83532	12.4724	10.074	9.29098	5.12439	5.79553	4.41674	7.886	24.5278	29.7152	24.6938	13.163	16.316	21.5827	10.3197	12.2405	10.3281	10.8631	8.952	11.0718	10.4647	10.3684	18.0292	21.0686	13.1361	13.3977	12.8668	10.7378	16.1563	15.7463	18.2666	24.6974	16.0716	15.9688
Zm00001eb001890	33.8022	29.5251	30.8305	29.02	12.459	14.86	10.6642	17.4883	58.0108	46.2959	52.3956	58.9081	52.8003	54.3813	56.1299	62.1882	46.5259	47.5873	49.9641	45.8235	47.8526	56.0513	38.1828	52.3293	32.2854	27.2529	23.2891	24.6001	47.7137	45.6747	33.1986	38.4682	43.9831	49.3884
Zm00001eb001900	8.57843	9.83907	9.13274	9.42805	11.9194	10.6326	14.9987	14.8489	10.7994	12.1135	10.0379	11.3179	12.3059	13.7617	14.0111	9.41834	8.03181	18.709	13.9491	8.59262	5.32726	5.46916	8.30414	16.4162	1.20662	1.58025	4.22995	4.10185	7.0865	5.21858	5.96269	6.95867	4.23582	3.55608
Zm00001eb001910	1.92303	2.04636	2.84836	2.38224	3.58178	4.29753	3.17992	3.90752	6.81715	7.04919	7.79775	6.72514	8.2386	7.87212	11.1286	10.3904	10.8801	14.1588	12.8686	11.6567	3.91077	4.23385	6.06929	9.09642	4.39448	3.19894	4.37753	3.51104	4.57866	3.42464	3.39597	5.54567	4.14709	3.44353
Zm00001eb001920	0	0	0	0	0	0	0	0	0	0	0	0	0	0.154529	0.828907	0.492142	1.22433	0.635127	0	0.971218	0.05513	0.131861	0.033894	0.102497	6.48915	5.71207	3.13228	3.88876	2.37567	2.95738	1.1739	1.20191	2.1232	1.91229
Zm00001eb001940	88.6896	99.4541	140.631	102.674	138.509	141.67	155.445	139.311	295.123	353.51	284.574	331.582	348.26	323.131	101.03	79.382	73.7899	73.1544	77.7925	66.2222	75.7911	74.2987	266.362	235.141	17.246	19.3458	29.1585	21.9035	13.2872	8.89443	9.00479	11.9155	10.2194	8.02001
Zm00001eb001950	503.35	444.588	419.353	427.478	37.9444	23.677	25.2546	38.4728	329.841	385.261	347.228	285.045	419.829	315.325	532.184	760.923	815.027	236.352	361.803	368.473	408.335	524.456	195.961	15.2967	83.471	90.7319	27.7807	27.6044	0.718958	0.49481	0	0	0	0
Zm00001eb001960	9.82132	6.16038	8.13173	12.1137	5.77519	5.06989	4.07268	4.38835	10.7368	12.9998	10.8707	12.1003	3.15006	8.24519	14.7253	16.0339	10.9785	12.9332	15.7156	6.56018	5.12787	2.23941	14.4408	39.9603	0.409997	0.361673	2.76433	1.80767	6.04068	5.69382	5.68779	13.7975	10.6403	4.93658
Zm00001eb001970	0	7.25452	0	0	0	0	0	0	0	0	0	0	3.77812	0	0	0	0	0	0	7.87075	0	2.68678	0	0	0.491904	0.433926	0	2.1688	0	0	6.82407	0	0	5.92279
Zm00001eb001980	13.0162	13.2967	8.86782	8.95773	9.00056	11.0577	11.9025	12.3732	5.05644	7.27121	6.8045	10.5887	7.6456	7.96497	13.9527	15.6998	11.0586	14.2636	12.4815	15.5487	6.19206	8.26191	13.6195	19.7409	21.9138	28.3473	29.9977	36.3555	12.8886	13.5401	13.331	7.70954	12.6092	13.9312
Zm00001eb002000	19.4938	21.7074	27.4623	23.2946	29.6207	31.93	36.9215	33.844	37.1497	39.2902	39.3511	29.418	30.5836	29.2621	12.0905	10.806	16.327	12.6833	12.6992	10.4209	19.0597	18.0472	16.7563	16.1592	3.50136	5.10042	5.62698	4.26909	6.98847	4.28206	7.05553	5.36033	5.05846	3.73644
Zm00001eb002010	0	0	0	0	2.08578	1.36178	2.13163	1.42722	0	0	0	0	0	0	1.44424	0.973293	2.76329	1.37943	0.589631	1.28419	0.046719	0.049815	1.34844	0.582183	0.616674	0.96268	1.55064	1.92139	18.5833	20.4243	30.2739	37.1656	26.2949	13.883
Zm00001eb002020	0	2.29946	2.00153	0	1.38071	0.746891	0	1.24417	1.52328	1.6888	1.97972	2.98192	2.42812	2.53569	1.00211	0.949959	1.5848	0.882564	0.85091	0.874476	3.53406	3.86866	2.0245	1.60984	0.596889	0	0.589974	0.381253	1.19245	0.913768	0	0.657135	0.599937	0.536825
Zm00001eb002040	7.37575	7.87821	11.7356	9.28857	46.5427	45.9889	46.077	40.9712	19.3317	18.0054	16.5254	19.9512	18.2531	18.0954	14.2202	10.867	13.1254	12.4876	15.6884	13.5589	8.84017	8.47732	13.0074	14.6966	6.06065	6.35061	9.0254	4.10318	3.20417	2.1274	0	0	2.39635	1.65202
Zm00001eb002050	0	0	0	0	7.78317	8.80929	12.2935	6.39685	3.43393	4.76399	4.07968	0	0	4.76768	0	0	0	0	0	0	0	0	0	0	0	0	0	0	1.14336	0	0	0	0	0
Zm00001eb002060	47.5817	60.557	59.3713	55.3731	248.346	240.996	245.474	236.721	82.8279	105.256	105.564	152.589	161.036	166.856	214.894	242.375	243.307	216.747	233.299	248.274	86.2818	72.8378	200.234	193.473	124.415	126.395	164.564	165.057	218.258	225.4	300.748	287.371	269.371	267.037
Zm00001eb002070	15.6391	9.15796	15.0705	14.1643	11.7974	12.0063	12.3101	15.6083	21.1981	18.0208	18.7232	16.0056	17.0837	14.8645	14.419	15.1646	17.7643	10.7987	17.0961	14.8464	10.4303	14.9524	15.2277	22.975	16.4047	17.9014	17.366	15.0693	16.3089	11.1398	9.50814	15.0108	11.0039	9.62551
Zm00001eb002080	0.161888	0.672618	1.00392	0.516638	1.27919	1.40013	1.66968	2.50658	5.64367	5.55173	4.42526	2.64409	2.15673	3.64731	0.305035	2.25827	1.37489	1.17102	1.08704	0.250508	2.35047	1.76357	2.25223	1.82094	0	0.116614	0	0.273651	0	0.045776	0	0	0	0
Zm00001eb002090	0.802453	0.728535	0.942689	0.651907	0	0.058582	0	0.062943	0.283831	0.362264	0.577494	0.494655	0.921374	0.279319	0.505522	0.277009	0.750347	0.296582	0.481185	0.167653	0.865835	1.13327	0.586601	0.371515	163.542	131.898	59.9893	46.7627	5.83537	7.64353	3.62683	1.75469	3.77052	3.41851
Zm00001eb002100	14.5149	14.5556	20.4995	15.0574	30.5046	25.627	41.7269	28.4699	25.1073	21.4901	26.5006	27.782	23.8631	29.3404	7.47202	6.63912	8.8352	5.78094	5.1992	5.28888	21.036	17.3407	27.7484	21.5104	8.05221	9.56923	8.00113	4.47079	0.780022	0.548026	0.707097	0.414565	0.282313	0.338024
Zm00001eb002170	2.30103	2.94256	2.82583	2.50509	7.98887	11.8779	8.94329	11.2257	2.79623	6.25094	4.38699	6.648	7.23476	7.6588	4.84123	5.54906	6.80335	4.03127	4.4973	5.1093	3.62372	3.14664	5.81609	5.50668	6.7588	6.50892	9.89155	8.09362	5.16984	2.90286	0	4.77522	4.13337	3.24781
Zm00001eb002180	17.3076	23.5124	30.516	29.4	94.2534	84.2192	98.7922	82.9457	55.1143	39.0171	54.8502	24.2547	23.4662	25.858	14.5458	8.68921	8.72041	21.9427	14.1559	17.0208	23.6673	24.7242	20.9647	29.4205	19.9868	23.9239	29.0106	15.7168	24.4121	16.4658	35.2965	40.8883	21.7926	16.3811
Zm00001eb002190	78.4308	74.1112	42.8501	62.7674	2.85971	1.40132	1.48365	3.73968	33.9265	28.2912	37.7097	26.7018	39.2422	31.3487	12.6056	21.4783	18.6324	6.02518	5.877	4.32692	50.0672	49.294	24.5355	3.23528	0.258533	0.313303	0.268233	0.152036	0	0.307043	0	0	0.404199	0.205352
Zm00001eb002200	0	0	0	0	0	0	0	0	0.909092	1.11174	0.757902	0.642543	0.543047	0.599498	1.64835	2.05479	1.63097	0.925363	1.2168	0.487244	0.512977	0.75138	1.08145	5.56434	0.122701	0.16016	0.684576	0.617763	3.81174	2.97544	1.99522	1.79849	2.37655	1.93873
Zm00001eb002220	20.6833	23.0096	29.834	26.2058	92.9206	94.1301	88.9527	92.5168	26.9787	35.0605	27.4164	47.2692	42.7015	46.3755	57.5261	41.1316	49.7786	59.3482	49.7934	48.9984	18.7887	20.2568	52.5584	45.2502	24.3492	29.4665	36.9336	26.5306	38.9392	28.4672	40.0114	44.37	37.9336	30.5702
Zm00001eb002240	0	0	0.589244	0.389957	5.15283	2.93379	0	3.44827	0.836614	0.337408	0.539838	0.52901	0.37783	0	1.39003	3.00876	3.7641	1.56885	0.73767	1.44424	1.16462	0.846476	2.67098	1.5951	1.75779	1.79281	2.11725	2.48874	2.54991	2.24389	0	4.82731	2.40354	1.73809
Zm00001eb002250	15.6921	23.9292	18.2329	16.827	3.00799	3.27361	2.74019	5.45733	16.1464	13.5446	13.4414	20.3006	23.6198	18.1717	24.5774	12.5051	21.6293	6.85983	11.7166	5.13205	76.543	95.0041	70.1287	80.3629	0.104842	0.124018	0	0.174852	7.55249	7.70684	0.49098	1.3918	1.8189	2.59118
Zm00001eb002260	14.8289	21.6411	26.9818	21.8544	37.6916	37.9873	39.9684	43.0273	168.803	178.826	167.587	130.548	144.382	139.004	47.7815	45.0143	45.1724	36.7017	37.3044	37.418	43.0537	34.7406	45.3943	31.7878	7.44562	7.29198	14.5419	14.4275	8.79535	5.18956	6.11233	7.92293	5.6254	4.56418
Zm00001eb002270	1726.18	1712.34	1699.55	1332.65	195.466	174.18	207.395	287.498	894.891	1088.74	1011.17	1106.92	1313.53	1190.39	2323.57	2862.85	2725.32	1559.69	1884.42	1822.57	2890.06	3112.55	953.953	203.497	5.67516	6.98049	3.84166	7.23638	0.677632	0.797851	0	0	1.04569	0.629217
Zm00001eb002280	3.48566	5.86002	3.16093	0.809437	0.213667	0.588762	0	0.724953	50.4179	27.5969	35.22	0	0.453969	0.126856	0.589496	0	0	0.33391	0	1.18184	0.094768	0.114797	0	0.069794	0	0	0	0	0	0.074417	0	0.881707	0.618288	0.283846
Zm00001eb002320	91.2905	87.3591	61.0224	66.5	61.2126	59.4769	44.4941	46.6606	41.1024	37.2442	41.9196	49.2716	51.0282	51.6757	105.76	143.563	104.42	131.398	152.741	152.048	110.163	127.531	105.13	115.073	475.486	472.084	449.695	472.973	241.09	258.359	192.958	214.654	283.815	241.596
Zm00001eb002380	8.45514	7.93328	6.58882	6.98635	0.913365	1.06322	1.37621	1.05117	0.772415	1.39157	0.689915	1.76629	2.45426	4.44858	7.52139	3.7064	5.18776	6.91605	4.20741	7.31063	19.1763	24.7496	6.77642	4.81693	0.056077	0.122281	0.246723	0.496948	0.568837	1.34625	0	0.441908	0.54343	1.16158
Zm00001eb002390	0	0	0	0	0	0	0	0	0	0	0	0	0	0	1.10057	0	0	0	0	0	3.8725	9.09468	1.95279	0.324867	875.481	952.951	459.26	508.032	1373.46	1476.96	723.933	654.883	1482.54	1810.36
Zm00001eb002420	16.8093	17.5542	21.448	24.3623	43.1116	37.7488	45.1011	34.8106	29.1337	32.7882	27.7902	36.541	36.4401	37.8966	85.6284	63.2682	70.6417	54.7644	60.2314	56.7196	52.8239	59.7603	56.6346	50.6428	99.8336	130.556	75.5737	89.4124	17.3277	15.0752	21.112	18.2698	16.6851	14.9188
Zm00001eb002430	11.3286	12.1126	13.2088	11.1147	28.3613	27.0261	25.8774	25.8264	29.1328	29.6282	25.8929	30.3938	31.7311	32.7142	16.01	12.637	12.9476	13.2257	11.0652	12.6491	15.2426	13.1913	21.616	21.1753	7.03101	6.0157	8.17007	4.98728	7.15782	5.5155	6.90149	7.42344	4.94656	4.18366
Zm00001eb002440	0	0	0	0	0	0	0	0	0.22151	0	0.175265	0.141088	0.075479	0.178354	0	0.133692	0.044801	0	0	0.10533	0.168142	0.168808	0.317999	0.167905	21.3529	22.0271	13.99	12.7338	0.918928	1.4716	2.51724	1.65616	1.05181	0.873281
Zm00001eb002450	13.9628	12.3355	17.3753	18.0508	6.74948	5.83357	4.60561	8.31771	13.5882	15.881	18.5122	24.6265	18.0985	21.2704	8.85701	9.60327	10.6573	10.5084	10.4162	9.241	14.4228	16.1095	17.2612	18.7469	4.30033	5.2203	6.66405	4.59871	7.21002	5.9451	3.51004	5.17433	5.66173	5.28601
Zm00001eb002460	3.39072	4.55248	5.39575	4.34912	13.678	18.0952	13.9901	17.3085	16.5513	19.817	19.3205	15.0905	12.8189	13.6078	11.2968	9.46484	9.37456	9.91367	9.77309	8.13296	8.05791	6.97433	12.436	14.9367	3.8179	3.56502	4.63254	4.46153	3.91611	3.24358	4.229	3.24476	2.75183	3.72506
Zm00001eb002470	1.47909	0.960547	1.39756	1.00906	1.36242	0.907345	0.76219	0.765204	0.719557	1.74914	1.00314	2.25462	1.82402	2.37126	5.91114	5.62568	7.45527	2.91404	3.26168	2.17806	1.29819	1.32393	1.98339	0.844579	1.96321	2.22946	3.49054	4.2188	5.47345	6.65264	6.59105	4.26429	3.60428	4.98437
Zm00001eb002490	18.5461	21.0935	22.4713	21.544	31.4985	41.7251	39.5529	37.8328	110.395	130.857	102.644	63.4631	63.5432	73.1395	44.1727	33.6391	40.4545	28.3582	27.9869	24.3275	50.1245	44.4656	41.7119	69.2294	2.73944	2.22457	4.24873	2.80551	2.69807	1.87579	3.53477	2.51179	1.73612	1.38332
Zm00001eb002510	164.576	210.674	138.28	180.319	18.4731	19.468	15.5388	23.9816	235.235	163.785	196.889	208.41	185.599	232.019	324.829	667.368	485.108	210.82	368.335	403.713	246.763	211.833	239.264	64.2197	10.3808	8.76784	5.7803	6.37669	26.2613	23.1684	36.8115	41.677	18.1222	21.9447
Zm00001eb002520	1.24059	0.727132	0.81881	0.528059	11.0331	16.8112	15.6312	13.2426	0	1.28772	0.7499	3.44363	3.87824	5.15031	12.7359	13.1333	17.5937	10.413	12.3771	11.4205	1.37605	1.43531	22.0683	7.99436	41.3396	40.52	36.8126	33.7068	18.1008	16.2793	22.2004	24.5775	20.2202	23.9005
Zm00001eb002530	17.6125	22.253	30.4471	21.5146	54.1822	56.2135	55.1501	51.0924	38.7253	48.0256	38.6003	44.2559	46.9462	44.4053	46.9968	40.2581	45.665	54.7571	53.7352	52.0969	15.7807	15.5005	27.2639	40.0804	46.1375	51.6652	58.5284	47.2825	63.2765	45.2756	53.9317	54.3783	49.1562	38.7346
Zm00001eb002540	7.47928	7.99585	8.44906	8.19367	20.8078	22.5031	22.8258	22.8867	19.615	17.3462	19.2193	16.9141	15.5448	15.268	6.40996	5.55891	7.0688	5.14196	6.19563	4.20067	5.51329	5.06624	9.97563	8.48284	2.70794	2.37366	3.29353	3.79219	2.08735	1.45705	1.5829	1.28382	1.63496	1.54113
Zm00001eb002550	80.7669	87.8227	104.219	100.255	59.079	52.227	48.2101	67.3912	62.841	53.5392	58.1814	46.1127	48.2296	49.7698	54.9898	49.244	50.8689	64.7621	47.587	51.6873	34.2618	36.553	35.8927	61.6216	25.6492	31.5403	31.8472	36.0558	8.52333	6.01823	8.55636	11.682	8.10452	4.81502
Zm00001eb002560	62.2154	72.2928	72.2942	79.5854	64.7457	64.9308	67.9056	72.9895	83.9157	90.6762	96.5771	85.2497	92.4626	79.8132	93.0131	124.086	95.5211	81.4671	117.759	97.9948	64.1739	51.836	76.041	72.2389	4.47248	5.4562	6.38893	4.72277	6.14671	5.72312	5.56389	5.9667	5.36244	3.49638
Zm00001eb002570	4.053	3.90225	2.9715	3.20968	50.0555	55.9005	54.9575	46.5602	2.6739	3.22998	3.47874	4.47452	3.80279	3.44526	28.5235	17.6617	17.4821	47.5658	34.6938	37.3363	5.21077	5.43993	30.7069	48.3895	43.3693	34.0003	41.5004	45.3755	17.8767	20.2749	31.4311	39.2467	26.2203	24.9784
Zm00001eb002590	2.07406	2.23342	1.70973	1.75129	2.07859	4.02618	1.67603	2.35662	14.2379	8.3533	16.0311	19.4344	17.4865	14.4141	12.3435	6.27078	8.31643	21.1582	10.9887	10.7135	13.3411	22.4384	16.3195	9.58081	42.2677	39.2794	22.9181	25.1701	8.62112	9.26346	17.0294	18.5396	9.3779	11.8746
Zm00001eb002610	11.4692	12.6539	16.0611	16.0641	28.5376	32.0099	29.2786	31.0833	8.13081	8.65258	9.33399	12.0778	10.5841	10.8233	9.23129	8.22446	13.1508	13.9412	10.9034	10.2803	12.3974	11.3324	18.2977	22.9363	17.1067	16.1383	18.9067	20.5347	13.0845	12.8342	22.4744	14.689	15.3908	15.0735
Zm00001eb002620	30.7244	15.6379	16.4577	16.7138	124.89	124.582	113.797	100.784	1.95271	2.57816	7.96546	34.6812	33.8149	29.4212	425.874	280.674	374.814	721.289	726.479	683.999	11.4785	16.2039	55.6715	255.73	4.72686	8.378	35.7006	46.0832	104.048	158.294	263.483	241.894	136.889	115.95
Zm00001eb002640	24.8181	27.8169	29.7511	27.3484	91.7934	92.2021	95.8934	93.6512	6.28609	10.8747	8.49221	24.692	18.43	24.2781	29.5277	32.7726	34.3415	28.0911	27.6273	26.7427	9.13279	10.1928	42.3285	18.7246	98.3766	95.9541	115.41	123.201	68.5047	68.7131	84.2565	99.5265	95.6321	98.2038
Zm00001eb002660	2.45987	4.45666	2.71839	3.59702	16.7558	11.4037	16.905	10.2817	1.05281	1.07902	1.57726	2.14016	1.7515	1.52158	27.1155	15.545	51.6643	18.8212	25.0369	29.1735	1.95798	2.4034	6.65722	7.63938	1.88675	2.19722	7.2966	8.84244	2.34213	3.45906	0	0	0.644298	0.929525
Zm00001eb002680	0	0.783589	0.432386	0	1.17441	0.607363	0	0.61488	97.0148	75.1782	110.892	8.11005	9.37899	10.234	0.899479	1.65762	1.36481	0.349533	0.73555	0.432391	0.526328	0.821674	0.182475	0.109148	0.984208	1.03435	2.52402	2.20309	4.95961	4.05411	4.37691	2.39466	3.81745	3.5563
Zm00001eb002690	83.7958	91.072	102.769	88.3395	223.715	188.448	202.077	158.254	12.2035	14.7226	14.2772	33.5803	21.1765	21.2181	237.452	173.474	206.611	223.325	259.305	187.343	16.9809	22.9078	166.641	50.5637	12.6631	13.4943	68.9136	78.8842	13.9323	21.5596	59.4385	64.5653	52.4105	45.764
Zm00001eb002700	2.19004	0.969675	0.435916	1.70229	4.22885	3.2865	0.605057	2.74738	0.098433	0.345712	0.206466	0.52004	0.150585	0.136087	0.319707	0.371328	0.381584	2.48913	1.4366	2.14777	0	0	0.131499	5.10031	5.18796	6.44214	2.8003	2.81964	9.40518	11.5983	22.932	24.6586	14.2894	12.7859
Zm00001eb002710	0	0	0	0	0.001932	0.000293	0	0.022547	0	0.000295	0.004064	0.004909	0	0	0.680744	0.202612	0.130729	3.6469	0.747125	1.10634	0	0.105285	0.243023	5.5707	1.10819	1.52749	1.24824	1.47809	1.34655	2.75217	0	3.19335	6.15088	4.97578
Zm00001eb002740	20.829	18.1757	21.1658	17.65	21.7248	25.1863	19.2597	26.3475	67.4155	95.908	76.3614	78.8906	90.4025	80.274	25.933	21.024	21.2842	15.4316	16.5646	14.2142	11.7214	15.2383	13.2708	9.80039	4.70639	7.26192	15.64	10.454	6.38415	3.52224	3.45024	5.27046	4.19526	2.84325
Zm00001eb002760	0.198247	0	0.218816	0.661018	0.229624	0.383604	0.23033	0	0	0	0.102938	2.73895	3.13394	5.15537	0	0	0	0	0	0	29.8339	19.0136	9.28524	3.92754	22.2538	16.5515	24.1575	24.6335	0.631025	0.752453	0.601696	0.385236	0.645291	0.621684
Zm00001eb002780	0	0	0	0	0	0	0	0	0	0	0	0	0.113791	0	0	0	0	0	0	0	0	0	0.065293	0	214.551	193.757	85.2064	75.8464	20.2794	27.8936	18.5539	24.4055	19.6438	20.6769
Zm00001eb002790	0	0	0	0	0	0	0	0	0	0	0	0	0	0	0	0	0	0	0	0	0	0	0	0	194.884	176.934	87.8535	89.4836	28.1137	36.2601	44.7178	51.6443	34.3174	40.119
Zm00001eb002800	0	0	0	0	0	0	0	0	0	0	0	0	0	0.219647	0	0	0	0	0	0	0	0	0	0	200.289	215.725	153.343	134.398	8.52785	12.0814	29.9233	30.9127	14.7147	15.2591
Zm00001eb002810	72.6632	65.7696	56.6972	65.906	33.3258	29.1109	31.2404	44.7153	30.6206	33.9935	33.0159	36.6111	40.2696	34.8485	60.9255	69.7633	52.7422	39.1829	54.2424	52.184	16.7582	19.6946	45.6117	22.6233	15.2114	15.0233	9.99667	11.2792	17.824	16.8642	20.7682	20.6194	18.9913	21.3626
Zm00001eb002820	19.3072	23.7146	20.8561	26.3973	11.3107	11.6343	11.0781	16.7147	27.2227	33.8583	31.1803	30.3521	35.6738	33.5159	16.5797	19.3639	20.3259	13.8671	9.88093	11.5923	10.3954	10.9595	12.0557	10.6315	2.96259	3.56247	4.74202	3.16235	3.62988	3.39862	3.53914	3.59836	3.35557	2.26685
Zm00001eb002830	0	0	0	0	0	0	0	0	0	0	0	0	0	0	0	0	0	0	0.093404	0.188256	0	0.073311	0.079494	0.791875	14.5266	14.7518	35.2028	34.4901	0.396138	0.477352	1.54773	0	0.516945	0.429416
Zm00001eb002850	50.8478	41.5917	33.5252	37.1051	15.3306	15.5761	13.8667	18.8061	3.48716	2.86989	2.06403	7.58505	5.79415	7.18909	23.6166	18.1264	29.0632	18.9943	19.2418	17.3316	11.3047	12.8198	18.8858	8.73623	63.2842	51.1658	37.1798	39.2995	42.4193	48.6627	46.4587	57.0984	54.3595	46.2641
Zm00001eb002870	0.809657	1.65621	1.28085	0.503065	3.33617	1.80882	0.87264	0.991758	1.43604	2.20519	1.41633	2.35882	1.79058	2.21051	30.9137	28.5201	27.7777	69.6541	65.876	62.1022	4.49957	5.90563	17.6866	44.9512	7.84847	9.01462	19.0463	18.5362	26.1761	32.3344	63.2555	75.4407	58.8269	38.0664
Zm00001eb002880	11.958	14.2877	20.1898	12.3613	16.9477	21.4732	19.4329	27.6254	0	1.261	0	0	0.790591	0	0	0	0	0	0	0	0	0	0	0	0.388343	1.05564	1.36504	0.352417	0	0	0	0	0	0
Zm00001eb002910	15.9659	15.7887	21.6478	16.0315	54.1526	50.8951	53.0164	53.036	5.2967	8.47528	8.23759	19.3073	17.9704	19.884	4.71222	2.23588	3.86586	4.6978	6.06625	3.87589	6.51226	10.0929	18.2346	24.9854	54.6685	61.0007	69.8449	52.5187	9.73372	9.60972	8.58426	10.3895	9.78551	8.21447
Zm00001eb002920	0.128998	0.259269	0.357832	0.190843	0.641973	0.474163	0.301373	0.453279	0.315697	0.736103	0.322058	1.09155	1.18316	0.779198	5.30469	4.34604	4.72731	6.02703	6.42375	6.54061	2.31172	3.31153	3.79716	6.67657	16.2309	11.936	13.9767	17.7321	13.887	14.0829	11.6593	11.194	16.17	14.2159
Zm00001eb002930	12.1463	14.757	14.0438	13.5077	5.08324	6.51384	5.30063	8.77041	8.0996	9.7356	10.3224	11.6767	12.9706	13.4856	15.9334	15.9335	17.717	13.5017	12.4144	12.2165	12.9639	11.4477	12.1447	6.72157	0.91343	0.88773	0.816274	0.766963	0.900924	0.735458	0.282254	0.391075	0.768389	0.55884
Zm00001eb002940	21.1561	16.6584	22.5115	14.6014	22.7678	21.9075	21.5939	24.4758	16.4184	14.3516	15.6845	16.1843	12.9908	15.6668	23.8036	21.2975	27.0009	21.6048	24.9517	32.4766	14.3626	15.2964	17.6625	17.82	6.22728	5.76154	10.395	6.86459	9.94173	8.62664	12.2457	13.7029	9.24462	5.99361
Zm00001eb002950	0.8806	2.78488	1.43259	1.24758	4.845	7.88886	6.38278	2.27901	0	0	0.291227	0.688932	0	0	65.8211	58.5101	42.7341	245.42	250.703	269.764	18.4304	13.2557	67.4056	616.333	231.542	188.558	166.629	242.012	28.8793	20.6461	869.692	1010.65	310.967	91.6463
Zm00001eb002960	12.1487	13.9294	21.6863	16.3617	156.51	154.879	165.599	103.526	38.8013	38.4262	42.6096	47.3224	60.2931	67.1189	51.437	41.0585	62.8242	59.9849	52.3956	59.1942	67.1799	41.1944	62.654	52.8393	56.5733	54.7921	74.4509	56.2235	19.8201	16.5317	33.9114	42.8355	18.6983	18.2012
Zm00001eb002980	0	19.6684	29.8112	26.2982	19.5866	14.2188	17.4135	10.972	16.9659	113.915	40.5173	8.62282	0	0.746444	0	0	0	0	0	0	0	0	0	0	24.1566	24.7119	31.7003	28.4299	0	0	0	0	0	0
Zm00001eb003000	23.8756	30.5667	28.9519	29.1313	33.0266	38.4865	35.2325	36.0741	24.1289	25.787	19.8723	24.1223	19.0063	23.5945	17.505	13.0277	12.1383	20.7103	16.0058	11.9302	13.8829	13.6093	24.359	42.6668	8.00028	7.57082	10.7554	10.0711	6.80598	5.74801	7.80175	11.156	5.90538	6.74313
Zm00001eb003010	18.1316	24.1159	30.3774	23.9876	56.1834	55.2958	52.9385	58.3448	27.8395	29.0923	25.3178	29.754	25.5516	27.7533	22.3232	16.3166	16.506	24.269	16.6584	21.2043	21.917	20.6379	35.9951	36.9103	13.4581	13.3208	18.6978	14.5712	10.7894	8.91935	15.7169	13.4148	9.78465	10.5913
Zm00001eb003020	12.5198	11.8717	13.6044	13.2235	80.9675	78.7831	69.0345	74.1339	12.4085	10.5127	11.3565	20.3943	13.6295	17.2538	31.1488	24.2884	24.9134	41.4734	36.4725	27.5993	7.76516	7.71961	38.6759	48.2042	14.2227	17.3793	19.0719	20.104	18.415	16.8523	21.0338	22.9067	18.9697	17.5245
Zm00001eb003030	295.115	278.679	292.06	312.925	91.4566	84.6569	97.3312	117.653	250.914	292.168	280.217	229.887	268.379	254.222	85.1207	93.418	76.922	92.6468	74.3584	103.036	199.41	178.073	151.355	286.985	18.5319	12.2355	12.1067	14.3361	20.0389	16.3458	12.2109	18.2357	17.6288	13.1842
Zm00001eb003040	12.6672	12.9978	13.0779	13.8973	45.5442	42.4961	42.1244	43.4178	2.78157	1.37837	0.916266	6.88592	5.76446	4.26518	56.9089	49.9548	60.6525	64.2153	56.7808	52.1109	31.9475	31.5743	54.2252	72.4962	26.5023	32.0018	29.7326	22.429	22.6534	19.3445	16.6148	17.1128	18.6176	15.865
Zm00001eb003070	11.5071	15.512	11.7238	12.3029	40.0923	38.1608	41.3363	42.2205	17.327	24.9448	20.2105	34.203	42.9806	44.4989	45.5115	37.2671	37.6992	46.6311	38.0781	35.3481	16.1511	16.6993	52.2632	52.7932	16.6617	16.5485	29.8086	23.1537	20.5009	21.3254	36.6334	34.7527	25.0973	22.8326
Zm00001eb003080	1.59223	1.99316	1.81803	1.62896	1.42944	1.47942	0.64129	1.59507	13.5193	21.8138	37.0163	5.42527	9.72977	7.69477	32.9026	63.1488	76.0979	13.8623	22.4523	19.1421	80.8069	70.3648	9.19294	8.90734	9.93576	12.5282	14.5022	12.5339	4.53139	4.21683	3.40947	1.45586	3.20322	2.90749
Zm00001eb003110	4.13979	3.80996	1.94799	1.97615	5.6191	6.6294	5.75208	4.61262	0.845801	0.783012	0.353451	1.15776	0.641435	1.06506	1.15709	0.77353	0.422933	1.87476	1.52346	1.78531	1.60575	1.45806	3.07285	4.56986	6.075	5.8801	9.44735	10.9252	3.93317	4.29008	8.34791	12.7561	10.2691	7.35037
Zm00001eb003130	2.87192	4.17534	5.51193	3.50245	9.69885	11.2129	12.4997	12.4305	20.1835	10.9112	12.5781	16.8751	11.6016	14.335	55.8026	49.8646	46.8248	51.2023	54.3235	38.4523	15.9329	11.7051	22.8543	28.0644	12.1237	12.3894	16.7509	13.3458	4.05692	3.32321	1.93891	4.31915	3.22426	1.29661
Zm00001eb003170	9.07859	8.96755	8.38587	7.12455	3.42837	5.33758	4.36793	4.71904	1.47696	1.43168	1.14786	7.33758	3.66609	4.4877	143.905	114.155	157.198	132.643	117.324	100.811	1.99241	1.93354	25.6996	110.22	120.24	124.301	51.5463	48.2992	4.93121	6.2394	21.9091	13.5718	11.2246	9.69334
Zm00001eb003180	138.3	148.186	160.395	140.652	378.381	384.139	387.088	376.302	36.7363	42.4131	52.613	149.488	137.691	155.367	230.695	293.372	255.891	193.813	267.04	268.583	68.3585	68.7895	254.17	169.135	934.77	986.684	1017.15	1085	273.564	244.819	298.765	272.081	389.032	336.648
Zm00001eb003190	6.93029	5.85073	8.35789	4.94776	18.646	15.5238	16.3705	16.581	19.1943	14.8178	20.7609	17.5363	15.4324	16.3374	15.5369	12.2089	18.8004	12.6194	14.9928	12.6031	7.26844	7.16235	19.7904	22.4648	5.05034	4.67906	14.9796	10.8404	5.0358	4.19471	21.3705	13.7496	5.94326	5.59906
Zm00001eb003200	30.3258	35.5084	24.0605	34.7758	4.24799	2.4426	3.46356	3.5659	9.55408	8.66618	13.9314	8.15801	9.62033	9.31124	48.226	41.904	33.4785	19.43	19.1132	28.6036	24.5247	28.4242	13.5796	3.13225	2.39889	2.10326	2.40774	2.79717	4.26664	4.29721	3.87895	7.06041	3.23717	4.2504
Zm00001eb003210	3.34556	3.25056	4.41235	4.30938	1.36865	0.89809	0.859316	2.33923	11.5858	8.00994	9.49249	8.29381	8.3019	9.17637	2.10392	2.88822	2.21853	0.453953	0.408467	0.733612	0.326428	0.350249	0.857823	0.297164	0.686497	0.71996	0.698515	0.747693	0	0	0	0	0	0
Zm00001eb003220	0	0	0	0	0	0	0	0.014035	0.071381	0	0	0	0	0	0	0	0	0	0	0	0	0.030416	0	0.099465	12.1466	11.7786	1.9279	2.61584	13.9671	23.4606	9.62579	12.5156	10.757	12.0393
Zm00001eb003240	0	0	0	0	0.053791	0	0	0.020961	0.112444	0.142215	0	0.129783	0.037845	0	8.36574	8.55833	14.7589	8.24469	6.62455	9.56963	0.109387	0.070446	1.20865	5.76364	4.05595	4.01857	3.15601	2.92925	0.731552	1.64012	2.88063	5.0495	1.02868	0.975462
Zm00001eb003310	4.67789	4.39117	5.72799	6.24828	6.34555	6.71171	6.05259	7.00813	0	0	0	0	0	0	0	0	0	0	0	0	5.06269	5.17818	3.39351	3.87129	0	0	0	0	0.537239	0.480667	0.327191	0.348393	0.478675	0.360759
Zm00001eb003330	0.611986	0.548669	0.603494	0.667285	2.42419	1.61963	1.92606	2.58617	0.194965	0.207092	0.50951	0.041348	0.373035	0.460502	1.80448	2.39663	2.22538	1.92077	1.67714	2.11901	0.419624	0.20763	1.9188	1.43286	0.823433	0.721152	0.67454	0.62179	0.829089	0.413995	0	0.728489	0.69188	0.455007
Zm00001eb003340	0.065163	0.030958	0.280515	0.029129	1.72695	2.1384	0.890789	1.58205	0.124419	0.322127	0.090871	0.134126	0.164097	0.22417	2.21531	2.65709	2.03356	1.748	2.96002	1.82503	0.556543	0.144197	2.29042	1.5456	1.16349	0.871923	0.965671	1.2528	0.64916	0.631462	0.94664	0.646149	0.530354	0.779309
Zm00001eb003350	27.0885	30.7235	33.8979	29.0825	71.3334	82.5484	83.76	84.0815	67.9983	82.1262	75.1546	76.5888	75.6497	88.7598	50.1241	41.6188	48.7741	45.3626	39.7007	46.8721	31.5982	26.3388	42.4582	40.5134	30.5506	32.5698	44.2211	30.0282	35.8029	26.8996	38.8035	31.2242	36.1233	33.3865
Zm00001eb003360	74.2744	70.5223	57.9475	49.5366	11.3687	11.8031	11.7079	11.2808	7.50594	9.71584	8.43585	9.30477	8.43552	9.57976	88.2522	72.4296	73.3916	40.9538	42.3632	53.9001	15.6243	21.3522	36.9821	74.6449	10.1676	8.00787	9.13793	9.71182	117.567	142.865	69.5	84.4763	76.1256	121.744
Zm00001eb003420	35.9746	34.3854	30.6049	30.9248	86.0667	86.1905	83.3125	80.5041	12.9291	14.8936	16.5291	30.3292	29.9776	35.6455	36.5145	45.6472	37.4142	31.605	43.3757	41.3903	12.47	15.4071	46.6295	28.8742	170.825	169.916	166.105	212.09	53.9377	51.3296	59.109	46.4363	78.6107	67.8663
Zm00001eb003440	4.39778	11.3872	6.77867	6.68154	2.81815	4.87199	3.7322	3.61312	17.6884	18.4433	30.6905	8.04651	6.03404	5.53137	47.2559	69.2311	41.032	78.5082	66.8246	125.371	14.1812	11.4848	11.3116	5.80699	20.2753	14.1492	23.3252	26.9168	34.7467	46.528	54.852	89.2013	44.5308	55.4492
Zm00001eb003460	0	0	0.180647	0	24.3226	17.5816	31.4682	18.5073	0	0.199552	0.353754	0.948979	0.410008	0.202732	6.38619	2.30899	1.45563	17.2127	10.207	12.4562	0.167202	0.23911	5.80715	5.23155	0.705663	0.301062	0.785193	0.689657	2.5317	3.24269	14.5817	22.1657	9.48963	5.05553
Zm00001eb003470	0	0	0	0	0	0	0	0	0	0	0	0	0	0	0	0.156826	0	0.354181	0.358592	0	0	0	0	0	39.8857	39.1579	26.4145	32.7498	0	0.075426	0	1.22223	0.26166	0.190839
Zm00001eb003480	39.0547	49.2982	67.2232	48.2711	213.691	215.893	228.317	217.063	48.2003	57.1564	46.1619	82.8584	53.572	59.6862	103.953	85.1227	92.2319	183.411	145.127	167.641	46.0369	40.7188	161.521	401.973	14.0769	14.7896	16.4523	12.765	85.6191	85.1372	125.774	126.614	71.6359	90.6042
Zm00001eb003490	12.4819	13.8067	21.0696	14.3162	99.6197	110.903	126.76	90.1635	87.9244	96.4804	73.3266	38.7283	36.8649	39.7205	41.3065	32.251	33.2304	45.697	34.9542	39.8461	9.0857	7.80556	17.7207	26.9501	25.1496	24.771	28.3638	22.3424	46.0435	30.0756	33.2593	31.7819	26.82	26.5725
Zm00001eb003510	6.84651	8.77024	11.032	8.87275	34.8702	41.6152	36.0396	39.877	23.1372	24.6625	20.1205	29.6311	28.2368	33.2809	16.541	15.0637	16.4245	16.7017	15.0997	16.8561	13.8857	14.3349	24.81	23.6581	6.25297	6.76769	10.1831	7.90534	4.40124	2.3036	6.45256	5.03583	3.27517	2.95478
Zm00001eb003540	1.35846	1.3776	1.03714	1.46263	2.89125	4.5823	5.63671	2.45166	31.7376	40.6147	38.6985	11.5882	13.5914	14.8129	11.4415	11.9368	6.76182	6.48822	7.75811	11.0335	2.56586	1.63793	1.9203	13.9404	15.7026	16.51	14.119	11.5076	32.9315	36.9387	40.8104	38.8607	24.95	29.7129
Zm00001eb003550	3.43393	2.84719	4.29954	2.70656	21.7801	24.3199	25.3325	19.5028	9.7115	11.4649	13.8071	10.6329	11.6062	9.41075	1.04142	0.728253	1.72611	2.27063	0.964639	1.59896	2.37256	3.17186	4.48176	5.35112	9.51126	9.74104	14.0324	8.6819	8.23603	3.99083	4.26823	4.89224	2.7182	3.41069
Zm00001eb003570	13.8835	13.4508	16.6836	10.043	46.5916	51.9619	41.088	47.0325	11.0085	12.6427	13.9623	17.2901	19.28	21.0651	17.345	22.1584	18.6786	21.8435	20.6495	20.2208	11.8642	10.1763	17.8723	16.2237	2.40666	2.03529	3.67386	1.7793	9.2682	7.06143	12.2112	14.0879	7.78179	5.72028
Zm00001eb003580	0.200694	0.210871	0.421594	0.237216	1.91422	1.85202	1.52362	1.98279	0.371091	1.45898	0.989738	0.998828	1.07151	1.22828	1.37698	0.735004	0.640356	0.929174	0.560687	0.54553	0.319958	0.277065	0.552226	0.436973	7.37389	7.00882	1.94059	2.31875	1.31436	0.87254	1.17774	0.552675	0.869708	1.10495
Zm00001eb003650	2.21914	4.04048	4.14421	3.28273	4.85731	2.54807	4.50546	3.92025	1.32409	2.14289	1.47238	1.08211	1.37595	1.20987	3.67011	2.29211	5.04889	3.1427	3.51392	1.88109	0.14167	0.051363	0.548831	0.600982	8.0215	9.33299	8.39996	5.96371	16.9118	15.4761	13.4032	12.9194	14.9848	10.0875
Zm00001eb003660	0	0	0	0	0	0	0	0	0	0	0	0	0	0	0	0	0	0	0	0	0	0	0.026852	0	55.7017	52.5001	23.2395	21.227	0.159263	0.269041	0.389493	0.398792	0	0.071323
Zm00001eb003670	8.20157	5.71197	7.77048	6.55206	10.7294	11.745	11.4231	12.544	6.67192	11.5376	7.93124	5.45622	4.82299	4.73134	11.7563	8.98721	8.5683	13.4257	11.1227	9.24435	5.10928	4.38285	7.74843	6.18202	19.8494	15.436	17.023	15.2577	6.66577	5.5913	5.00178	7.61541	4.78956	6.26081
Zm00001eb003690	21.1631	23.9635	23.0217	21.1511	49.6627	49.4725	43.5321	44.1615	34.7794	33.641	36.0427	38.4407	33.6758	35.3483	59.2516	66.3127	50.9495	74.105	77.1308	75.5123	16.0447	15.1627	35.5115	45.797	43.2959	46.3824	67.5304	65.3271	25.3026	22.6951	43.1832	41.6936	34.4974	26.9388
Zm00001eb003700	0.471057	1.11645	0.564663	0.323689	3.15316	3.0848	5.31998	2.58845	0.773363	0.971724	0.974911	0.324712	0.118287	0.486935	1.12893	1.04323	0.363277	6.93299	2.85706	6.59743	1.075	1.98679	1.35792	7.34684	0.978446	1.00091	0.673292	0.918789	6.12091	5.25979	6.75538	13.2227	6.97136	4.1756
Zm00001eb003720	0	0	1.01043	0.79292	4.04575	4.74072	0	3.07239	2.71431	1.7705	2.03373	3.60372	2.31243	0	8.93046	4.64973	4.31052	7.98054	7.01153	9.91823	6.91348	4.15789	6.51009	3.61518	1.07454	0	2.99723	5.58006	8.18139	3.654	5.56945	5.09756	4.79419	3.57693
Zm00001eb003730	174.251	198.414	138.494	128.194	37.5955	54.7717	33.0468	38.9871	25.1153	10.4755	17.6832	40.1715	18.4561	17.203	923.552	1040.84	511.005	1172.24	1255.82	1517.81	79.8677	125.963	206.557	76.3126	3098.25	3246.61	3322.08	2914.04	852.664	1005.9	1392.32	1589.02	1428.26	1416.51
Zm00001eb003750	97.2989	104.827	87.8832	86.4464	34.5919	37.2472	28.6561	36.4789	2.47973	1.88853	3.42683	1.43779	1.91163	1.93258	2.98794	1.07101	3.22779	7.34284	7.15088	7.79279	2.39473	2.41353	3.42186	13.8853	4.89855	8.63239	9.92503	9.73882	15.9236	15.7404	14.8093	12.716	14.0768	20.8718
Zm00001eb003760	97.1999	107.763	125.612	114.778	665.279	749.081	740.859	631.838	196.831	248.5	210.676	196.001	185.373	198.075	148.306	104.002	77.1731	310.316	191.249	330.362	42.5907	32.2214	125.341	627.176	4.09417	3.07897	8.29983	8.9094	9.22851	8.96268	20.9575	40.7133	17.5222	13.0684
Zm00001eb003780	200.541	199.158	160.112	213.403	33.752	33.5737	39.392	42.5148	249.057	246.621	243.371	216.148	227.448	214.378	106.423	129.394	106.735	88.6284	107.526	87.2866	168.053	165.33	94.6604	72.4584	8.85496	6.04356	9.62136	7.0294	3.79196	3.69159	0	4.34908	4.1127	3.06948
Zm00001eb003810	4.83482	6.33819	6.10373	5.79974	17.9865	21.0036	21.9595	18.2966	22.2795	22.9804	22.8759	17.6201	19.1308	19.1533	8.43353	5.78639	7.66026	9.69902	7.69132	8.24244	9.68903	9.26674	12.6883	13.0538	4.44375	3.85356	5.54516	4.09436	2.20229	1.16623	0	1.68846	1.2286	0.905152
Zm00001eb003820	0.449222	0.648837	1.4829	3.44591	0.375355	0.332709	1.56922	0.59658	3.56354	3.39662	4.60971	3.25468	4.48342	3.5828	18.9036	14.4809	16.5203	37.6541	76.6325	22.2125	82.8543	20.7511	11.9234	3.24436	43.1948	37.1022	20.3501	28.094	0.529087	0.502743	1.09495	0.747382	0.218827	0.315991
Zm00001eb003830	77.8114	106.271	133.268	106.019	72.9009	67.5882	83.2649	76.8365	96.1423	106.86	128.218	127.811	137.493	124.583	175.909	176.345	205.327	223.694	249.587	251.664	86.5315	97.8918	103.959	101.784	43.4777	42.3355	41.2826	41.7248	62.7135	71.5866	33.242	39.2383	32.0604	37.2238
Zm00001eb003840	8.12192	9.64299	12.285	10.8424	41.7276	47.9922	47.4436	44.3402	40.9146	48.7599	47.4607	43.1965	38.0659	42.1092	20.1645	20.3157	20.0809	20.0751	18.3163	20.9224	16.6143	13.7206	25.2858	19.4072	8.91606	9.30546	14.224	9.96028	9.00504	6.45882	4.82601	5.11262	5.16509	5.25826
Zm00001eb003850	8.44598	8.52013	8.17077	7.20512	9.66642	12.7558	9.69237	11.3046	10.9294	16.732	17.1098	15.8127	17.0019	19.9349	10.6651	14.197	11.8799	12.3271	14.8034	13.4686	8.67894	6.89249	13.388	13.6419	3.61816	2.43112	4.65853	6.40976	2.57782	1.74198	0	2.42702	2.72242	2.60754
Zm00001eb003870	0	0	0	0	0	0	0	0	0	0	0	0	0	0	0	0	0	0	0	0	0	0	0	0	1.08188	0	0.353332	0.334626	10.1704	8.32604	5.4703	0	9.44934	9.31712
Zm00001eb003880	54.0549	50.0341	55.4167	54.0425	58.4649	61.8311	49.0578	65.2946	69.0571	60.4236	71.0531	49.7615	52.5119	44.5509	42.0845	45.7371	42.4664	55.4344	48.0601	48.9937	59.3728	50.4927	64.5382	76.323	19.0969	25.485	32.5389	28.8826	15.5552	12.2375	11.9759	15.9078	15.5317	11.9953
Zm00001eb003890	6.3335	7.0676	8.24614	7.46323	207.966	182.855	200.782	177.122	24.4382	26.799	26.1187	30.1828	25.7348	25.5985	24.6261	16.6518	13.488	47.9823	33.8043	34.9735	9.09612	9.29782	43.2921	84.3097	6.80494	8.32751	14.2369	12.4098	5.36808	3.53827	16.6471	20.0543	9.95938	7.07986
Zm00001eb003900	0.808889	1.32387	2.36234	0.9901	4.02738	3.72073	3.75219	3.89926	3.89536	5.01573	4.24923	3.76746	3.83413	3.84116	3.20971	1.78655	3.60353	2.54315	1.63751	2.18998	1.0764	1.38322	1.43806	2.02743	1.77862	1.28321	1.24048	1.14135	1.34628	1.08383	0.880433	2.09304	0.848692	0.682069
Zm00001eb003910	0	0	0	0	0	0.057931	0	0.03089	0	0	0	0	0	0	0	0	0	0	0	0.046202	0	0	0	0	17.3973	16.5197	11.8593	17.1279	0.177376	0.433662	4.20397	9.93268	6.4513	1.67209
Zm00001eb003930	8.53159	7.20162	8.95357	8.35892	86.8452	80.3381	65.857	57.9022	17.3667	17.7732	14.8935	30.7321	24.7493	26.1638	32.0795	30.5151	28.2248	45.3831	36.7466	30.5266	10.637	15.5499	53.0822	63.1755	162.422	292.216	220.148	212.734	70.4605	81.5497	97.0085	86.4627	110.611	85.617
Zm00001eb003950	0.999859	0.92654	0.43988	0.313013	0.57696	0.257446	0	0	0.254357	0	0.072379	0.649667	0.264654	1.19105	5.37494	8.56147	7.0524	5.68686	11.767	7.00645	0.077279	0.108572	0.029027	0.051372	0.487026	1.29992	0.691823	0.413926	3.80767	3.11927	5.51603	6.59417	3.29103	3.37263
Zm00001eb003960	0	0	0	0	0	0	0	0.144837	0.608078	0	0.576149	1.64942	0.978373	1.96467	0.287325	0.247151	0.325476	1.70041	1.17244	1.7412	3.19325	1.93434	3.12092	23.7949	0.072781	0.23806	0.566624	0.19473	75.2943	83.7528	45.5665	30.242	37.6325	56.7701
Zm00001eb003970	5.28592	6.08035	6.62984	5.72837	11.5387	12.5858	10.8964	13.604	1.18456	1.57207	1.42317	4.17279	4.71016	4.46291	7.16103	6.2899	7.14508	6.25733	4.53192	5.24033	2.94523	2.64413	7.12551	4.24067	1.57035	2.71997	2.84914	1.41994	5.2875	4.48578	5.16425	3.10381	3.81717	3.75182
Zm00001eb004020	0	0	0	0	9.79232	9.33172	11.5358	8.20268	0.53042	0.004095	0	0.100776	0.380816	0	14.8151	3.4351	1.95913	13.728	11.8002	3.78001	0	0	7.71353	15.8779	0	0	0.204433	0	0.055531	0	0	0	0	0.117678
Zm00001eb004030	71.8802	75.7836	75.9275	75.4461	184.445	198.469	189.965	179.095	53.3574	56.3816	57.0322	76.7646	77.1492	78.9482	71.7909	76.6965	81.2253	91.4994	99.5619	88.5123	48.9806	41.159	73.8396	117.326	138.782	125.916	162.418	147.596	46.7734	45.8091	71.6155	77.236	59.2617	54.1292
Zm00001eb004050	150.289	224.452	220.784	129.184	35.5366	33.9409	30.5822	44.0165	448.9	546.925	541.323	357.471	441.469	398.012	172.749	216.958	208.933	88.6947	118.11	97.704	255.762	201.582	125.985	52.1157	3.0451	3.71469	7.0307	5.09269	1.19478	0.488177	0	0.674882	0.950313	0.41561
Zm00001eb004060	43.3102	34.6424	33.0579	26.3925	0.971722	0.86606	0.783893	1.47677	2.13092	2.02544	5.13713	13.5699	8.70433	17.271	1.73595	2.49474	0	0.870275	2.36268	0.787811	49.9246	94.2003	1.51733	0.16872	0	0	0	0	0	0	0	0	0	0
Zm00001eb004070	0	0	0	0	1.50845	2.17776	3.92738	1.59524	4.17962	7.9082	4.79367	3.40793	4.33171	3.38507	0	0	0	0	0	0	0	0	0	0.028464	0.065487	0.076775	0	0	0.0562	0.023418	0	0.27746	0	0.029774
Zm00001eb004090	41.2024	50.2271	35.6645	40.4107	26.6706	23.4339	22.0439	23.8687	53.8747	49.5379	51.1592	45.5025	46.4443	42.1726	30.4536	34.2018	29.4115	31.4454	32.063	30.7761	32.2686	37.3388	29.2378	34.744	17.4707	21.0864	22.0578	16.933	41.259	35.2782	34.5672	38.3428	38.5565	35.1426
Zm00001eb004120	27.4	26.652	24.6127	26.4965	51.9785	47.5021	47.7162	53.4925	45.1291	42.0639	41.0492	45.5183	40.0227	37.0805	28.2572	26.2155	27.568	31.4227	32.0234	28.594	24.0738	22.2873	35.0755	42.0625	14.048	14.6301	17.9923	14.4974	10.5219	6.1227	5.85991	5.03516	4.78891	4.17389
Zm00001eb004140	0	0	0	0.112643	0	0	0	0.215688	3.40689	2.90236	2.98249	5.84144	5.01247	3.68016	5.08199	9.29801	10.6515	10.0288	7.19688	15.8841	4.14234	3.05091	11.5762	8.73436	17.8726	17.5182	9.39679	11.2772	24.0129	23.251	11.2509	22.4212	19.3233	25.3307
Zm00001eb004150	0	0	0	0.263706	4.34159	1.55041	2.22555	0.910717	0	0.098298	0.33134	0.644053	0.27566	0.33412	0.588311	0.33076	1.68636	1.92117	0	1.55696	0	0.002498	0.15091	0.892716	0.617328	0.401953	7.86012	6.94596	11.2529	11.2424	93.7422	39.3692	38.4797	2.30964
Zm00001eb004160	2.23694	2.67126	3.7274	2.2412	20.9128	23.3419	25.9041	22.2029	1.70417	3.76257	3.11021	10.6886	7.95498	10.6235	9.59568	8.20172	12.4514	6.9833	7.66358	7.96734	5.85619	4.72084	15.6685	7.85252	4.05405	4.36314	8.11506	4.32181	6.65253	3.74716	6.18446	4.60843	4.16497	3.03811
Zm00001eb004170	27.4685	33.561	35.6528	31.1447	81.4565	90.6417	91.5571	94.6157	32.3618	37.554	36.5647	76.0062	63.323	78.2682	90.278	83.1861	98.9573	102.105	89.7436	98.55	74.9207	50.1494	87.5871	99.182	48.6084	48.7119	57.5509	44.2907	87.4147	84.0639	100.849	91.5988	74.4105	81.4898
Zm00001eb004180	0.41926	0.42327	0.514436	0.426528	5.89301	3.61345	7.43778	2.73274	0.172598	0.216926	0.210069	1.05502	0.610854	1.03329	4.94902	2.99397	7.02038	10.1123	11.5274	11.035	0.821528	1.20603	7.25976	11.9566	6.01427	4.36671	3.58748	3.2765	2.87593	4.52386	5.40712	14.6019	8.33408	4.29446
Zm00001eb004190	4.42503	5.83586	8.81775	6.97771	13.9722	13.956	13.2304	13.9547	16.3186	14.3951	15.9868	18.535	15.8656	13.744	10.0017	8.8148	11.6368	11.9596	10.1282	9.41465	10.2743	11.6481	12.7766	13.7667	3.39962	3.7062	4.92062	3.90312	4.7878	3.59078	3.685	4.29486	2.82062	3.45787
Zm00001eb004200	3.60745	3.85215	6.12665	5.56406	3.06589	3.32446	5.12058	3.20296	0	0.233182	0.123211	0.354151	0.118836	0	0.85207	0.260416	0.093742	3.57844	2.98115	3.32506	0.440715	0.138872	0.433372	1.85456	0.062887	0	0	0.213524	0.801788	0.719842	0	0.495576	0.288751	0.569822
Zm00001eb004210	22.08	23.0602	30.6935	30.1619	10.135	7.83256	9.83612	14.755	65.8116	55.9687	57.8335	90.1158	70.0005	61.2529	98.1968	90.7506	110.05	135.485	115.402	130.166	72.9079	56.7641	79.3545	89.3055	2.65608	2.33586	2.57063	2.95915	5.47338	4.27095	5.36907	3.71097	3.90181	2.78453
Zm00001eb004240	30.432	39.4271	41.4049	39.9084	19.4566	18.6913	21.6289	28.396	37.0807	47.2749	41.3864	54.6829	74.9381	64.6783	28.0395	39.6365	38.998	20.1187	21.4606	23.0517	36.1908	33.1628	37.6963	17.7523	1.69352	1.62202	2.85576	2.16952	3.37287	2.33761	1.33426	0	2.19855	1.72784
Zm00001eb004250	0	0	0	0	5.61747	4.14902	4.19524	4.2843	2.42344	2.79799	3.12645	3.59796	2.26184	2.79721	0.343975	0.238159	0.338539	0.411604	0.30417	0.300725	0.190808	0.135254	1.185	0.776839	1.09695	1.22917	1.65254	1.10868	0.273158	0.132092	0	0	0	0
Zm00001eb004260	0	0	0	0	0	0	0	0	0	0	0	0	0	0	0	0	0	0	0	0	0	0	0	0	30.395	33.1519	11.9229	20.6005	0.149792	0.312236	9.67149	8.43855	0.592054	0
Zm00001eb004290	2.86221	3.40014	4.08227	2.90789	23.1599	28.4758	22.7699	25.9431	3.80553	4.51017	4.22718	6.91631	5.96276	5.94515	23.7843	24.736	23.0999	32.4265	29.968	28.9501	9.63894	9.12047	20.4768	21.1546	18.2925	17.7038	25.4865	13.9801	25.1739	18.7259	35.4058	32.5494	19.2238	19.2829
Zm00001eb004310	25.9604	29.8533	24.3993	26.3783	33.7015	29.5322	34.1117	29.3403	7.99529	11.6436	8.35455	14.7682	13.2227	13.5771	59.8978	58.3311	53.1878	52.843	56.8739	54.855	9.29324	9.68703	22.2275	22.4156	18.9183	17.3347	23.3073	18.1551	29.3051	32.6755	41.6278	65.0135	33.4036	35.2451
Zm00001eb004320	6.60288	9.76262	8.76309	7.11475	1.6869	2.86437	2.73509	2.81993	7.87404	13.8374	7.2451	13.5213	14.6934	11.4267	4.17089	3.99691	4.28357	3.57216	3.53	3.94336	5.56106	6.77876	5.7953	5.59482	13.98	14.5439	13.0785	10.6623	18.6059	14.8971	9.6084	6.97248	10.6868	10.6042
Zm00001eb004340	42.3136	42.6577	52.1997	38.4907	45.8639	43.489	54.4069	55.6536	155.623	169.681	152.733	93.8447	108.124	97.2952	159.146	142.801	123.576	55.2916	79.5101	54.9594	35.4789	38.5079	28.9938	22.6316	0.538577	0.211449	0.464704	0.534141	1.22815	1.13025	0	0	0.927396	0.7368
Zm00001eb004370	55.2808	50.4112	71.1628	60.4846	91.7258	93.8789	79.7775	97.7615	104.542	110.684	105.671	105.481	98.7458	101.033	26.5836	26.4483	25.8698	22.6424	25.7577	25.3243	34.0314	33.229	42.1801	46.2468	6.07593	7.69471	12.1755	8.12779	5.2358	3.28333	5.90935	3.50899	3.80916	2.36303
Zm00001eb004380	8.28686	8.26395	6.80584	7.06488	132.068	66.8708	72.9179	110.803	1.74677	2.44865	2.39937	5.20886	4.05397	4.79993	80.4375	100.438	0	148.378	132.524	58.544	9.42028	3.92268	18.6837	18.9707	53.8155	52.853	0	48.8106	21.9324	66.3799	0	0	0	0
Zm00001eb004390	9.90647	9.72874	8.13428	8.25332	0	79.3475	86.0662	0	2.09746	2.94024	2.88108	6.2546	4.86785	5.76358	64.5957	0	131.057	0	0	105.258	16.1687	22.1237	71.1861	41.6391	64.651	63.4638	135.203	58.6099	108.975	84.3037	198.265	275.503	250.124	202.381
Zm00001eb004400	11.1455	24.8605	30.9566	21.695	47.6609	51.3848	47.6021	57.8854	36.6095	42.9373	34.1898	42.8469	45.9894	43.8199	36.1658	33.2928	36.0569	35.1326	36.2338	38.5987	18.216	15.318	40.0341	40.4584	25.02	25.5525	30.1697	29.5037	35.2203	22.9262	34.4192	35.0456	29.3954	23.9429
Zm00001eb004410	116.901	110.329	80.6993	103.488	4.54594	4.14946	4.39942	8.00597	0.663429	0.858022	2.02623	1.33425	1.14836	0.631832	18.7838	16.7992	21.4656	11.3154	9.67657	9.97175	88.1881	96.4091	97.3874	41.9747	1.10301	0.834348	0.442734	0.460656	0.337473	0.427859	0	0	0.372061	0.587026
Zm00001eb004420	85.3675	96.9635	142.433	110.315	374.862	394.19	464.827	466.38	206.865	321.031	295.163	406.62	357.57	442.97	210.671	170.404	178.01	255.514	216.58	229.002	117.39	103.66	210.172	421.747	104.835	105.811	111.077	91.5778	266.784	245.021	694.954	431.759	290.976	288.304
Zm00001eb004430	0.191817	0.495592	0.645008	0.344425	0.312355	0.360502	0.73634	0.217575	0.717877	0.971714	0.673197	0.484911	0.538717	0.570149	1.20478	1.63289	0.837007	2.79372	2.53146	4.37465	1.51416	1.65832	1.33124	2.78736	10.106	11.0532	5.75475	6.44145	0.461505	0.216908	0	0.638012	0.409045	0.187526
Zm00001eb004440	25.35	28.0189	40.3886	29.7823	105.82	118.072	116.837	114.63	99.9643	108.918	93.6803	96.5228	91.0293	102.773	33.0508	21.7282	25.4348	53.1463	39.7989	46.5296	32.6067	39.7513	76.976	86.0374	6.63388	5.87789	10.381	6.8324	0.984779	0.722421	2.54824	2.7364	1.4971	1.09739
Zm00001eb004470	0	0	0	0	0	0	0	0	0	0	0	0	0	0	0.221826	0.119179	0	0	0	0	0	0	0	0.09569	0.429607	0	0.257064	0	88.2179	109.339	79.2023	157.934	108.265	112.408
Zm00001eb004480	0.239319	1.01431	1.5772	1.56182	5.82578	5.91354	5.6785	4.77762	4.22471	7.70609	5.69184	5.8453	5.85316	7.02396	5.42993	6.2793	5.48792	4.90491	5.05724	5.01769	3.2511	2.8641	3.33401	4.50738	2.16116	2.0588	4.68088	2.12123	1.65713	1.16235	3.41587	2.30871	1.28797	0.805641
Zm00001eb004490	20.9905	30.9735	19.6286	15.7462	2.74257	3.74871	2.8588	4.82716	23.8559	33.9493	32.8268	27.2	34.0732	28.6697	31.191	27.6417	22.1024	30.6018	29.8553	18.7528	20.2959	24.5296	29.3253	41.341	8.63842	4.67345	3.51525	5.35379	30.7173	35.067	38.1579	44.5356	42.0885	39.413
Zm00001eb004500	6.53401	9.78466	11.7945	9.44166	25.6001	25.194	28.5802	28.4979	33.6536	40.0936	36.7779	33.0988	29.6017	35.8082	12.1355	10.4046	8.82985	11.0462	11.0718	12.0822	12.6446	12.2339	18.0298	15.4681	2.23648	2.24546	4.33994	2.62137	3.55824	2.50391	3.91644	6.04011	2.66236	2.27978
Zm00001eb004540	0.498125	0.518965	1.05544	0.925282	0.885505	1.23133	1.28015	1.00699	0.731222	0.45187	0.515693	0.617453	0.525853	0.743413	1.34459	1.44668	1.28635	1.31251	1.22049	1.5217	0.576159	0.50276	1.15233	2.75936	1.92784	1.71019	2.50324	1.78339	3.13457	3.48438	3.86224	1.56314	2.61743	3.32242
Zm00001eb004550	16.7243	15.4903	20.3301	15.9432	6.52341	13.1385	9.49059	8.9239	1.1367	0.835827	0.938552	2.38918	1.87089	1.42191	7.19792	4.16186	7.22691	16.1224	8.51893	17.5694	34.4919	44.354	109.51	98.5584	119.924	125.886	93.2077	102.266	28.0457	28.6971	8.5925	8.37398	15.597	23.0156
Zm00001eb004560	0.290231	0.413309	0.752001	0.844274	2.24675	2.26363	2.5432	2.98333	1.14954	2.05874	1.46446	3.24174	2.73973	3.79311	3.28281	3.5735	3.83481	2.35964	3.01356	2.97752	2.29059	1.40749	3.03012	2.00529	1.41142	0.938074	1.23793	1.75741	1.38078	0.892183	1.27919	0.814931	0.817053	0.90154
Zm00001eb004570	9.04335	9.49123	10.6212	12.4675	11.8728	13.6394	14.1339	15.7511	18.7426	20.7652	20.7951	23.142	23.64	26.8783	11.2166	11.2775	9.12114	10.5063	8.47724	9.04001	10.0321	8.91145	13.415	15.3174	1.38083	1.09894	1.85113	1.71421	1.33846	0.939112	1.34646	1.45291	0.605876	1.02198
Zm00001eb004590	1.71633	2.03358	2.9854	1.98899	5.42545	4.85612	5.22765	5.57625	3.87334	4.64368	4.13171	5.95098	7.02607	6.12016	4.78144	4.60731	5.87161	4.96918	6.18222	4.83374	2.65282	2.62571	3.62181	3.0263	0.806954	1.01076	1.21398	0.812596	2.39588	1.53071	2.10608	1.33341	1.96811	1.17075
Zm00001eb004630	8.10488	9.83486	7.4669	9.43426	12.9302	10.621	10.0858	8.39011	4.65797	4.64594	4.02983	13.124	9.41735	9.02834	25.4847	20.3865	23.4703	30.5828	29.7367	23.8703	4.6278	6.80061	21.2828	21.4824	14.5914	11.5535	12.68	14.9443	8.5794	8.38883	14.7225	14.3925	12.7056	11.3012
Zm00001eb004650	0	0	0	0	0	0	0	0	0	0	0	0	0	0	1.06056	0.682271	0.309932	0	0	0	0	0	0	0	3.81069	1.95377	0.662236	0	6.96859	6.73664	0	1.59886	5.02379	7.10743
Zm00001eb004660	585.302	504.345	561.712	562.339	739.009	800.681	749.192	791.185	502.741	546.017	570.196	517.302	554.164	548.62	579.866	595.661	529.018	796.045	742.044	842.639	726.128	588.778	501.177	788.231	205.083	245.762	360.207	350.362	137.596	127.747	241.137	226.407	176.187	156.689
Zm00001eb004670	3.73872	6.0508	6.70188	3.11758	2.25077	1.9955	1.94814	3.1681	29.7402	31.4883	20.633	35.554	26.8	33.2129	88.8685	95.3194	98.8066	8.88925	31.0081	51.9528	4.34363	5.57143	17.3111	9.6072	3.88004	2.92073	2.3763	2.68896	0.364238	0.296803	0.363762	0.544646	0.438007	0.466784
Zm00001eb004720	0	0	0	0	5.6356	4.08228	3.38374	3.34248	0	0	0	0.440964	0.091999	0	0.82346	0	1.18925	1.79533	1.80978	1.92384	0	0	0.160025	0	54.4449	57.9585	67.5436	70.167	1.12676	2.17489	0	0	2.21353	1.14386
Zm00001eb004730	0	0	0	0	0	0	0	0	0	0	0	0	0	0	4.155	2.77496	0	7.08411	2.94584	5.70527	0	0	2.03556	1.12061	170.376	139.204	136.393	148.84	201.531	193.246	100.331	159.32	350.746	302.569
Zm00001eb004740	2.00477	3.47535	2.78191	2.02899	0.379253	0.104957	0	0.187546	0.130569	0	0.116422	0.158569	0.121434	0.271716	2.48623	2.39354	7.15062	0.717465	1.76629	0.90232	0.507756	0.785229	0.274426	0.194455	4.66195	3.07442	2.42864	1.94578	1.36983	1.13433	3.82471	0	0.710633	0.632987
Zm00001eb004750	0	0	0	0	0	0	0	0	0	0	0	0	0	0	4.62185	10.4046	12.5654	0	0.216318	0.941375	2.99639	3.9886	1.19994	0.825723	2.57806	0	1.27686	2.16928	13.9865	18.5238	0	6.05386	6.50979	8.7144
Zm00001eb004770	0.959392	1.30906	0.943245	1.54628	1.41553	1.45165	1.01641	1.38821	7.96436	7.3923	6.88895	5.49266	6.40246	4.83538	2.90211	3.63053	4.24244	2.97788	3.893	2.3855	2.48438	2.21933	2.37956	2.72731	1.3553	1.38631	1.65264	1.33967	0.775175	0.640638	1.32152	0.958981	0.376012	0.465436
Zm00001eb004780	14.1114	15.8063	19.203	14.8306	6.16255	6.11016	6.25648	9.45005	58.3367	58.8921	63.2142	46.4699	45.6563	45.2107	10.4652	9.66932	12.416	6.77623	6.76033	7.46417	21.8598	18.214	17.2182	5.01666	2.91574	3.42935	5.76194	4.16801	6.81481	5.91124	8.571	6.21346	6.09517	5.59311
Zm00001eb004790	69.3289	73.9436	84.1598	82.2801	66.6636	68.5862	70.5673	76.1413	96.2007	117.374	119.273	112.126	138.892	130.727	75.4946	85.9532	82.0397	55.485	56.6764	57.3217	49.4347	46.1169	58.6529	33.6248	11.2436	11.7259	13.6361	13.2435	9.96834	7.13269	5.78302	4.75402	6.67322	5.47081
Zm00001eb004890	1.42695	3.3094	6.10715	3.68756	28.2029	29.4361	42.8553	30.3331	2.9852	3.31955	2.42766	1.24397	2.20131	1.16638	0.218288	0	0	0	0	0	0.559474	0.621387	0.530838	0.876783	0	0	0.320838	0	0	0.12463	0	0	0	0
Zm00001eb004900	113.741	108.608	100.054	133.744	116.253	103.911	141.877	119.93	0	0	1.40841	0	2.46548	2.07395	0.741501	0.653176	0	0	0	0	0.132111	0	0.237501	0	0	0	0	0	0	0	0	0	0	0
Zm00001eb004920	0	0	0	0	0	0	0	0	4.71124	4.47827	6.00873	3.59046	4.82357	4.13102	0	0	0	0	0	0	0	0	0	0	2.0083	2.54153	3.22259	3.06441	0	0.277361	0	0	0	0
Zm00001eb004940	10.81	12.7231	17.3822	14.9019	28.4155	29.3801	30.5386	30.8934	37.3492	34.7532	39.4597	29.0922	33.6002	32.5454	13.696	14.5812	16.1625	12.2677	14.2999	13.8528	17.9403	16.6334	18.8979	16.7682	5.4904	7.79323	10.1045	7.77913	5.27706	3.53708	4.77133	5.61097	3.41642	2.20496
Zm00001eb004960	2.06821	1.735	2.11298	1.12339	1.8718	2.07885	2.18633	2.19308	38.2628	24.0452	29.1798	44.1386	37.8525	45.654	40.303	40.372	38.6297	35.9972	43.3027	37.3566	29.3629	41.5769	24.0096	23.0636	0.14482	0.177633	0.133643	0.164725	0.735083	0.306423	0	1.39072	0.403327	0.187334
Zm00001eb004990	28.9151	25.7882	28.6923	23.542	35.9688	40.2152	37.5032	45.6763	19.9357	25.9201	23.8859	29.0959	28.42	28.2937	31.2385	35.2877	33.6574	28.3041	24.6436	22.7867	20.274	16.6416	33.9558	25.561	4.06439	3.41255	6.4798	5.35612	5.37226	4.64662	4.39237	6.57015	4.83844	5.76924
Zm00001eb005000	2.75057	2.95168	3.9246	3.69062	6.22121	9.08064	5.55795	7.8153	8.632	9.55908	9.44051	7.85741	8.74715	8.68219	3.78094	3.478	5.67222	3.34648	2.79673	3.38198	6.51871	5.10873	4.57483	5.04266	0.927929	1.48715	1.70558	1.72472	0.844129	0.505344	0	0.518361	0.502555	0.37747
Zm00001eb005020	5.75	5.06636	5.67844	4.85223	22.1949	24.6036	21.2529	19.8163	2.78227	3.92179	3.27668	8.37946	4.91147	7.24521	23.1094	18.5614	23.0674	26.4306	18.6201	17.9903	11.2655	12.3692	33.4543	50.648	31.9454	29.5343	24.2952	24.7117	2.68208	2.94601	5.26148	6.39799	4.75818	4.46751
Zm00001eb005030	0.672519	0.643927	0.832659	0.516528	1.40387	2.02732	2.76104	2.11166	0.527059	1.31917	0.412961	1.13154	0.874689	0.922553	0.431096	0.381543	0.584438	0.547343	0.535138	0.713326	2.1396	3.33007	4.03979	3.78752	4.7192	5.17988	4.08152	3.91755	32.4381	28.917	17.2432	15.5317	17.3139	23.1212
Zm00001eb005060	11.9729	10.8671	10.3078	9.07048	15.8657	14.451	11.677	13.1497	13.1793	10.0107	12.9997	9.89077	8.54348	9.70364	8.33925	6.25185	9.30009	9.05167	7.45715	8.07012	13.61	14.0907	14.0971	30.0157	6.9727	6.73891	5.24797	5.95239	5.79925	5.94953	11.4716	12.2157	6.63438	5.73924
Zm00001eb005070	10.3361	10.4362	14.6516	11.6081	43.5724	48.0038	51.2382	42.621	33.1007	44.5143	38.061	39.5408	38.2947	40.3119	20.3541	21.2963	21.1054	20.2421	19.7594	19.3459	14.9012	12.215	20.0444	14.82	8.81242	9.3293	13.5773	8.998	4.55419	3.29535	6.38694	4.78692	3.36751	2.04918
Zm00001eb005100	0.844102	0.460604	0.173165	0.337242	0.43016	0.860988	0.577859	0.845237	0.28948	0	0	0	0.559307	0	0.447602	0.719196	0.823876	0.871321	0.733136	0.712111	0.275534	0.248765	1.20175	1.52771	0.644092	0.3701	1.83551	7.17014	54.4441	23.4456	124.866	298.636	150.428	81.579
Zm00001eb005120	0	0	0	0	0	0	0	0	1.39102	0.723938	0.508931	0	1.01379	3.4588	4.34888	1.7938	2.74123	3.8567	1.7414	2.1949	4.74639	1.83465	6.72837	6.78755	1.1121	2.13143	2.48576	1.68041	2.55699	1.84337	0	0	1.23933	0.816114
Zm00001eb005130	0.414615	0.150705	0	0	0	0	0	0.066185	0.099619	0	0	0	0	0	0.911538	0.636819	0	0.473894	1.05269	0.309351	0	0	0.081581	0.030796	5.36939	3.14297	1.15121	0.951447	143.584	177.568	140.053	119.701	185.173	209.807
Zm00001eb005140	56.5727	44.5363	45.3909	43.6198	122.767	111.103	106.861	107.348	33.9462	33.0561	34.1726	67.1438	60.9252	67.6204	66.2712	104.026	79.7135	75.487	73.6463	82.2152	52.3015	56.3596	166.519	100.744	221.713	228.797	293.904	313.64	114.25	134.672	112.779	107.707	191.385	137.126
Zm00001eb005190	1.72232	0	0	1.06783	0	0	0	0.473865	0	0	0	0	0.190441	0	0.503159	0.476257	1.89054	0.461449	0.597529	0.871006	0.758991	0.982063	0.535775	10.025	36.8591	12.5273	15.5281	22.1951	14.4759	15.7638	7.96901	13.4349	9.47037	10.1918
Zm00001eb005210	1.22659	0.506218	1.18314	2.185	0	0	0	0.504134	2.70681	3.94899	2.90431	2.7186	1.92671	2.18709	70.5934	72.1716	87.8217	38.2654	45.8743	34.4324	1.21092	2.43596	1.60606	3.53752	0	0	0	0	1.97733	2.11158	0	2.60611	1.32886	1.39527
Zm00001eb005220	46.1621	54.8606	69.3532	65.8609	69.5148	77.306	67.85	83.7347	91.6072	97.9052	92.0909	63.8813	72.6984	70.3579	55.425	57.0866	49.7017	57.8051	55.8907	51.9403	36.6226	30.7788	38.845	47.4161	48.0028	52.939	54.2958	54.0704	22.2066	14.1337	22.0448	16.1431	17.4272	12.8592
Zm00001eb005230	3.86012	2.99455	4.49645	5.70692	2.60359	3.2276	3.87389	5.31024	5.91199	4.40431	4.18095	5.41783	4.8917	3.70729	3.42797	3.70947	4.30338	4.13923	3.09818	2.7156	3.74425	2.99393	3.62768	3.77662	1.6881	1.38658	2.48538	1.53664	2.32687	2.04064	2.23084	1.31105	1.48066	1.97661
Zm00001eb005250	0	0	0	0	0	0	0	0	0	0	0	0	0	0	0.313062	0.119573	0	0.484276	1.09899	2.15951	0	0	0	0	0	0.651746	0	0	117.247	141.659	240.412	396.378	317.738	272.645
Zm00001eb005270	0	0	0	0	0	0	0	0	0	0	0	0	0	0	20.5447	23.3039	28.3833	19.0487	21.126	20.6854	15.8905	22.5165	20.3243	17.4787	0	0	0	0	1.43414	0.628474	2.46916	0	0.990101	0.37942
Zm00001eb005280	0.457496	0.641517	1.57679	0.550118	2.41738	3.59015	3.707	3.4854	16.2048	19.6222	15.2839	14.8265	15.8846	17.4679	6.57774	5.04978	8.20133	5.44339	5.31823	6.22113	7.34119	3.99838	6.01019	4.91729	1.07658	0.713246	0.715802	0.641325	0.458463	0.186881	0.255221	0.17165	0.188855	0.121139
Zm00001eb005320	18.3501	18.0891	13.2138	15.802	24.5121	24.1571	25.2156	26.4951	4.5749	9.23851	8.77126	14.2167	14.4081	12.0746	38.6035	46.2979	43.0176	38.9788	37.1005	28.8381	26.9067	31.6971	51.6893	38.8573	67.4307	69.576	80.127	65.3118	27.6807	22.9998	19.2575	26.2407	25.6184	17.57
Zm00001eb005330	2134.66	2154.59	2588.19	2456.31	720.413	656.146	732.052	974.979	2383.37	2480.88	2407.52	1779.19	2104.17	1949.2	218.102	233.39	218.441	134.945	143.922	140.193	1421.28	1363.08	588.189	225.476	20.8277	22.5316	29.3244	28.2137	12.2345	11.1074	23.3858	23.899	15.5885	14.0498
Zm00001eb005340	5.40405	6.01994	6.97754	6.00148	6.55258	8.57509	7.16616	8.1753	19.6683	18.9458	18.8566	16.0794	15.5244	16.6122	10.5944	9.43549	8.46483	8.24091	11.5424	8.6901	15.4196	15.0158	13.48	12.9249	5.22889	5.27105	8.45794	4.68738	3.13898	2.89332	3.18228	3.09703	3.07368	2.01174
Zm00001eb005360	1.89312	9.26401	2.5413	2.85072	1.66474	1.74109	0.739125	3.29107	3.10707	1.28982	3.25928	1.53438	0.909683	3.08322	15.7578	16.7276	12.315	15.5279	11.7663	13.5968	3.79841	4.57246	15.7877	7.94297	4.81169	4.40832	3.16864	4.14206	1.89062	3.31579	0	1.10077	4.18445	2.07301
Zm00001eb005370	5.90857	7.15975	6.00502	6.06614	15.3351	16.1398	16.4967	16.3775	4.09792	4.07573	2.96308	5.77196	3.66386	5.66161	10.5978	7.21205	8.45591	10.8291	9.18079	8.29402	1.5677	1.7988	8.2429	7.119	8.03571	9.82147	12.1705	9.07854	10.389	10.4043	15.0258	10.3773	11.3608	11.3153
Zm00001eb005380	41.9134	33.6486	52.1908	57.2261	24.7037	34.8522	30.9744	45.6497	127.072	68.561	97.3217	96.749	73.7452	78.5498	61.5356	49.4066	47.5019	89.4129	59.559	59.7102	161.368	151.922	143.222	107.722	6.43081	8.38905	10.003	8.60302	8.14044	6.81199	9.63598	11.4591	8.14405	7.50235
Zm00001eb005390	18.6899	18.4587	19.3405	17.3155	9.37808	9.42802	8.42534	8.62719	15.2787	9.26053	12.8889	11.088	14.4925	8.44201	20.1127	27.3739	24.8698	21.6441	18.1144	23.1455	50.1331	63.8493	37.4702	40.2426	8.89715	10.7599	7.85066	9.59992	10.9613	6.15157	5.21015	4.88773	8.6303	6.52417
Zm00001eb005400	16.0799	16.7684	16.024	15.6018	42.0783	42.3721	34.2731	42.434	18.0351	21.8225	22.9216	20.3855	22.2253	22.5327	14.8071	16.7719	14.2894	15.149	15.8513	15.5645	16.4079	14.1648	21.332	17.627	3.21662	3.70002	4.52935	4.16731	9.15186	7.66686	10.5203	10.0856	9.01819	8.24806
Zm00001eb005420	22.364	28.7743	31.6397	27.925	10.313	8.35017	9.58411	16.3022	74.0293	76.5463	79.965	67.5046	80.2847	67.7373	34.4607	35.5882	34.9998	18.6761	22.8543	22.9943	50.8547	49.2855	38.2145	28.4856	1.83408	1.95564	3.10493	2.23545	0.61967	0.501929	0	0	0	0
Zm00001eb005430	101.722	81.5776	95.3543	82.1762	74.1924	66.3567	70.0847	63.0645	70.5774	58.8796	67.8589	44.1189	44.0532	42.3951	57.3305	42.6948	34.6189	51.0165	64.5315	58.8343	34.0911	37.3259	63.6187	68.2714	46.878	56.2629	51.5236	51.1676	38.4181	34.762	38.6343	38.9199	49.492	35.1446
Zm00001eb005440	0	0	0	0	0	0	0	0.050389	2.54279	2.16313	1.8578	1.75087	1.38512	2.16953	0	0.101406	0.1755	0.424323	0	0.256603	0.158638	0.13139	1.08216	1.11528	8.27354	7.14761	3.20172	5.90907	2.57059	3.56377	6.35705	2.24771	2.7596	2.82024
Zm00001eb005460	352.842	433.986	449.743	378.214	544.677	603.364	580.603	525.069	361.286	354.052	342.468	491.67	483.007	546.366	381.17	267.663	344.176	218.762	204.301	204.295	542.952	527.332	503.232	390.489	56.6553	59.1603	50.5194	51.5339	21.9025	17.3236	35.3015	9.7792	17.1577	24.257
Zm00001eb005490	0	0	0	0	0	0	0	0	1.87237	2.51328	1.377	4.81467	3.64284	4.73868	4.79392	5.06836	7.52194	4.08107	2.91836	3.59043	2.33645	0.20005	1.41593	2.26904	0	0	0	0	0.374095	0.509752	0	0	0.567762	0.318727
Zm00001eb005500	0	0	0	0	0	0	0	0	0	0	0	0	0	0	0	0	0	0	0	0	0	0	0	0	190.786	209.861	122.168	119.287	0	0.323617	0	0	0	0
Zm00001eb005530	17.6433	24.9302	38.3256	34.7839	74.9839	62.5951	75.4642	70.0398	19.8879	19.571	20.4382	21.2485	17.4015	16.3608	26.4766	20.7767	20.396	42.3355	30.2584	36.7729	12.2389	12.2714	35.0459	106.696	24.9198	24.7328	25.9794	21.4456	54.6772	63.4923	156.652	151.438	75.8276	77.0369
Zm00001eb005540	0	0	0.904854	0	0	0	0	0	0	0	0	0	0	0	0	0	0	0	0	0	0	0	0	0	6.21483	4.36578	23.7878	20.2155	1.77503	1.33461	0	0	1.99938	2.87044
Zm00001eb005550	17.3917	12.9278	23.6845	16.5903	42.8629	30.2026	59.0818	33.2745	23.934	14.6368	16.789	14.3676	10.7358	9.68883	59.0058	53.5082	74.8587	78.7486	52.4895	88.7667	75.9085	61.3546	121.758	299.519	87.5068	89.0162	151.478	142.303	179.976	124.637	125.774	106.581	98.5201	133.819
Zm00001eb005570	2.70061	2.55197	2.36772	3.12819	1.97611	1.34638	0.542221	1.39894	0.09961	0	0	0.101421	0.169359	0	4.73247	3.83845	5.47631	5.26706	3.36363	5.72574	2.54653	2.2909	4.26451	4.96684	0	0	0.153718	0.20997	1.39612	1.59981	4.75972	6.21103	6.94672	4.91265
Zm00001eb005600	1.37355	0.697386	0.831758	0.598444	0.122709	0.361045	0	0.216988	4.28586	4.95261	3.91732	5.94519	7.16566	6.25757	0.95728	1.80791	1.59387	0.783807	1.04854	0.443461	1.13189	1.16525	0.546136	0	8.43408	9.29935	6.43005	5.71142	3.86468	2.22051	3.31642	0	2.24963	1.01833
Zm00001eb005630	21.6062	26.3814	26.3926	22.9409	45.6717	48.5192	47.4623	47.278	58.1531	66.2777	63.4635	52.5285	55.3326	56.8798	43.9719	46.1306	53.3161	54.6502	52.6569	45.8301	25.3841	22.9537	34.6282	44.5192	30.438	27.0514	38.2376	32.8628	21.0377	15.7563	23.9206	18.0593	17.7112	16.2743
Zm00001eb005640	1.85631	2.57583	1.19525	2.6065	1.9648	0.830536	1.49276	1.34747	0.169696	0.217053	0.182036	0.178409	0.105443	0	1.01994	0.863087	0.927519	0.74918	1.04772	0.540267	0.402241	0.305365	0.761617	1.40118	1.04263	1.28827	1.25583	1.19011	3.42642	2.20168	1.10066	1.91648	1.41708	0.982314
Zm00001eb005660	22.3098	27.6154	29.7597	25.1065	84.0518	88.3217	86.867	85.9173	13.1143	20.2755	19.3377	38.5694	37.0966	43.7652	32.7158	27.3469	36.1375	34.0708	26.5043	31.7328	35.5071	30.6878	47.5429	33.2294	42.5824	46.7836	56.708	58.6918	73.8215	66.9598	117.259	98.8416	91.0607	95.2402
Zm00001eb005670	5.98476	6.88009	11.2518	8.0925	31.7455	33.0642	36.4157	32.5457	24.1373	26.643	28.1798	31.0963	30.8452	33.7357	15.1936	19.4584	19.6525	13.9953	13.608	11.0947	15.242	14.7985	19.0597	15.0567	1.8929	2.7868	3.35478	2.94548	1.85683	1.40663	3.36984	2.7595	1.07757	1.38172
Zm00001eb005680	4.80382	6.04047	7.91176	0.519201	15.8958	23.9502	18.6373	12.7324	0.112289	0.933555	0.599532	1.97957	0.964518	1.16859	55.5507	49.0671	39.0234	25.1115	35.7905	47.3907	0.339977	0.323742	9.84647	3.17474	111.496	107.004	75.6847	89.3016	19.4232	22.5508	21.7261	28.5579	22.4756	31.8781
Zm00001eb005690	0.422982	0.941227	2.1842	1.31145	1.39176	1.81913	0	1.6798	13.7087	22.95	10.4927	21.458	20.6823	27.0776	23.9301	24.7325	23.1338	8.81824	12.5808	12.0275	4.7276	3.03398	9.96736	13.0589	13.3049	11.3344	5.87856	5.13694	61.5935	54.6561	25.2751	10.7223	27.3806	55.0311
Zm00001eb005700	1.52897	1.05374	0.983003	1.25392	0.254045	0.640558	0.626734	0.583895	6.69309	3.87525	5.98688	8.80631	7.3741	5.37565	7.97822	8.09365	8.91176	14.8661	9.73488	11.6344	12.6503	13.2031	21.8404	31.9501	12.5858	11.0698	5.04353	4.79832	17.9202	18.1839	14.1312	15.1044	25.1963	22.0349
Zm00001eb005710	20.1788	19.8475	43.3352	26.0572	25.4781	35.0113	30.3649	42.9697	41.3346	44.414	47.8802	49.7392	53.9294	50.3807	17.4734	23.8858	17.5129	14.1204	18.7044	20.6929	37.5472	37.1703	35.1265	32.383	11.5222	13.1218	11.6996	14.1115	14.9731	12.0966	16.5136	17.6779	8.57748	11.308
Zm00001eb005740	0	0	0	0	0	0	0	0	0	0	0	0	0	0	0	0	0	0	0	0.08226	0	0	0	0	0	0	0	0.063224	9.98734	8.96732	18.2261	11.1049	13.9748	13.4968
Zm00001eb005760	46.8844	58.4587	54.1317	47.9278	17.2546	15.6279	17.3058	20.3107	221.295	214.333	262.828	104.816	134.323	124.527	165.612	176.331	152.734	81.0153	87.931	66.6706	116.234	116.039	64.3519	58.9325	6.05884	7.66084	12.9897	13.8816	3.68702	2.63786	8.74973	3.92761	4.93901	3.58677
Zm00001eb005770	2.94771	4.13219	4.42563	2.67908	5.37625	7.77859	6.89537	6.57922	8.70539	9.68692	8.48935	10.9669	10.8194	10.8428	4.03698	4.95279	4.20183	5.87621	3.3614	4.25045	5.66092	4.20895	6.4293	6.95116	1.69464	1.81938	2.78059	1.53891	1.07625	0.646038	0	0.97175	0.427899	0.765987
Zm00001eb005780	7.89699	2.84975	2.84326	4.13501	2.03572	2.4036	1.05915	1.66485	1.83939	0.858487	1.42844	4.03961	3.85028	1.25615	19.5788	20.997	25.5435	22.4668	22.3676	21.338	23.3826	17.909	22.7035	24.694	4.86948	4.21399	4.39313	4.86761	0.88672	0.340621	3.96818	4.06285	1.46317	1.37843
Zm00001eb005800	0.946281	0.43471	0.372255	0.906504	0.221353	0.290368	0	0.293915	0	0	0	0.00725	0	0	10.454	13.101	18.3527	19.2659	14.7841	16.9648	30.4937	33.384	9.34987	2.41141	0	0	0	0	0.064476	0	0	0	0.061512	0
Zm00001eb005820	71.0552	84.4234	158.053	163.51	159.726	169.914	171.992	173.82	347.185	449.623	405.531	281.305	340.789	330.433	39.8471	47.0519	49.8262	26.8732	31.4949	27.9071	60.0586	66.8854	50.8622	52.6421	10.2418	10.9065	16.5756	10.9812	3.558	2.65101	2.29842	4.56493	2.69069	2.68049
Zm00001eb005830	12.8682	17.155	13.2201	40.2694	0.931985	1.47637	0.268613	2.02795	7.85407	8.80232	10.3589	10.1359	16.0464	13.4082	47.5502	66.2192	58.8116	19.6322	29.3892	25.8662	28.5644	35.198	29.8634	5.37186	0.745497	0.535213	0.437933	1.04169	0.049862	0.265757	0	0	0.396674	0.157643
Zm00001eb005840	4.45842	3.23432	3.26138	3.35979	8.2097	9.04834	6.35003	7.53305	3.5976	3.85087	5.33999	4.80643	3.52351	3.36205	8.68346	6.06602	6.40231	6.42443	6.59558	5.69074	3.44038	3.35257	5.32116	7.79382	12.8586	15.0472	21.244	15.5844	10.9159	7.43213	12.3045	6.92995	9.03441	5.81732
Zm00001eb005850	0	0	0.477686	0	1.40167	1.29121	1.3335	0.952338	0.897456	0.908883	0	0.769888	1.54224	0.787674	6.62884	5.8777	4.43521	5.05535	4.40747	4.44653	1.60251	2.26408	6.74273	12.6185	10.4618	8.34589	7.94833	9.83766	5.70665	6.82275	7.84847	11.2402	8.07435	7.14544
Zm00001eb005860	0	0	0	0	0.1942	0	0	0.200494	0	0.339988	0	0	0	0	5.66647	5.26493	4.28326	4.7997	3.5328	5.90177	0.534107	0.707349	1.68985	4.90336	19.2297	15.6856	8.1992	11.2296	13.1342	12.7487	5.95105	4.49696	6.87997	7.67372
Zm00001eb005900	1.84078	1.65044	0.946146	0.537892	1.75835	1.37874	2.91698	1.54808	0	0	0	0.513337	0.395425	0	14.5661	7.38378	9.9811	15.656	11.8625	16.5661	0.937885	0.878968	3.9802	11.3801	8.21317	8.85934	9.06778	9.84862	1.00204	1.05939	3.28075	8.63693	1.60128	1.17973
Zm00001eb005920	1.76021	2.21537	2.30577	1.93504	36.8823	33.475	35.4991	25.5432	3.67446	3.41749	2.90091	6.22813	4.79162	5.18384	8.38916	5.89384	5.52941	11.1883	9.04077	13.4261	3.62617	3.58303	14.6671	19.0919	11.5444	10.0056	8.45073	9.95451	6.54653	6.95999	20.7136	15.7046	8.70718	8.77068
Zm00001eb005930	25.3924	21.2394	22.3103	14.8203	2.02228	2.02335	2.5336	3.49492	12.4547	9.84181	5.41718	20.1061	16.849	11.1141	13.4104	9.81308	6.59983	7.81326	10.4439	16.4326	9.10099	12.7949	18.4865	46.6797	19.9086	18.4606	12.7579	17.4409	5.23967	7.08936	6.2571	4.19906	6.24116	5.10159
Zm00001eb005950	54.5002	66.2568	76.7415	67.4593	66.4252	63.5205	75.4987	71.8173	265.867	255.011	249.028	180.575	167.603	191.947	59.3111	59.9101	59.7292	59.4824	56.5848	55.8166	64.0551	56.9427	60.7091	56.5107	11.3699	13.7655	15.8984	13.5215	10.9534	8.97373	8.16831	8.06135	8.10366	7.36296
Zm00001eb005960	140.435	133.983	131.589	135.861	231.028	264.158	247.387	244.177	59.3988	62.0438	63.6518	79.9015	78.3262	84.7224	155.27	147.82	147.667	198.406	190.705	173.226	88.7752	82.9202	143.257	194.246	154.123	168.105	210.711	206.865	67.4218	56.8812	86.2984	84.431	79.7218	66.8729
Zm00001eb005980	1.16457	1.31675	0.489573	0.112004	7.86516	5.20938	6.56314	3.62344	0	0	0	0	0	0	0.483731	1.02898	0	2.37643	0.925854	1.57373	0.145198	0.36124	0.47982	0.853622	0.87237	0.437227	1.44023	2.3517	2.3234	2.93362	5.06704	20.0837	4.44326	3.52541
Zm00001eb005990	2.61243	3.872	3.4639	2.68341	152.19	102.813	140.762	72.5206	0	0.421768	0.550985	2.60724	1.22247	0	20.7575	8.05043	6.95158	50.4975	28.8857	51.4479	0.443859	1.50673	29.3436	59.2407	1.14719	1.42289	17.4094	29.5836	12.6282	17.9641	73.3771	127.853	48.7351	33.0392
Zm00001eb006000	43.3954	42.1831	33.0139	21.6202	106.926	56.7269	84.7188	38.7719	2.32736	1.25642	1.31545	2.37932	0.814244	0.330185	38.9113	26.2717	74.6706	41.5791	31.2106	56.0344	19.7738	43.6327	61.8635	27.7058	16.8919	8.96828	23.7201	24.6607	31.153	47.5713	80.7915	239	71.6848	57.8589
Zm00001eb006010	0.530578	0.936185	1.15265	1.37828	3.99145	5.63109	5.3258	4.95707	0.099749	0.127571	0.041536	0.366139	0.462989	0.880601	2.53068	2.38811	2.51425	3.09206	3.06365	2.24983	0.288612	0.275301	4.06475	1.83572	1.09174	0.580299	1.26177	1.01395	0.645204	0.688841	0	0.343558	0.480806	0.310042
Zm00001eb006020	7.83392	9.1046	6.2625	6.22726	2.91344	2.75594	2.37178	3.15322	6.76272	5.43426	5.20533	27.1579	13.3427	19.0385	21.6138	20.7008	22.7353	17.22	19.4339	12.7594	35.604	39.6192	61.812	30.76	0.431728	0.261274	0.319799	0.613418	47.8581	68.2631	65.9496	54.6656	47.5566	53.5412
Zm00001eb006040	1.2608	2.24152	3.39999	1.95084	69.2297	51.9049	77.5635	45.3098	8.09065	10.9905	8.12138	8.47776	7.91189	7.68478	7.23794	5.24875	7.01521	9.34765	6.05101	7.2339	2.1162	2.6259	8.1415	8.9936	4.43329	5.79543	7.34204	5.40924	4.49395	2.83142	5.25132	7.39622	3.37019	2.52201
Zm00001eb006080	20.145	24.8909	28.517	18.6546	27.9161	29.6428	27.9459	33.1461	305.252	327.223	297.697	200.074	203.216	228.854	32.448	30.6024	24.5314	25.8597	28.7659	23.635	27.767	29.091	27.6093	25.7513	3.86288	4.07613	5.1327	3.84289	2.05606	1.19991	1.99863	1.6108	1.43336	1.4989
Zm00001eb006090	0.404605	0.239356	0.407543	0	0.671831	0.949812	0.455845	0.614496	18.7983	19.6473	24.42	6.53448	8.32162	10.672	1.74339	1.44918	1.26773	0.921611	0.731053	0.719913	1.04078	0.473369	0.25677	0.321331	0.136013	0	0.101757	0	0.054981	0	0	0	0	0
Zm00001eb006100	0	0	0	0	1.06199	0	0	0.757786	0.82794	1.13234	1.62002	1.4584	1.27316	1.51961	5.36315	2.30762	3.23241	2.13606	3.90776	2.93187	0.693489	0.758303	2.24393	2.39517	2.21594	3.00058	2.68973	4.64827	1.43594	1.10663	0	0	1.45837	1.46018
Zm00001eb006140	7.86845	9.21296	9.39231	9.0051	32.0238	31.8646	34.012	27.5355	24.5289	28.6594	24.6672	20.2882	29.3249	21.6694	29.7015	31.321	24.5179	38.4792	35.3236	30.5069	20.9102	15.6222	19.4958	26.6904	6.60821	7.83273	17.195	16.6842	1.77561	1.01737	9.28721	6.02932	2.45742	1.69696
Zm00001eb006150	31.1042	31.3089	32.413	36.0474	75.5477	79.5849	72.822	86.7756	5.00036	6.71115	4.10377	8.83464	9.48527	12.5716	66.2636	49.7569	54.2119	52.4003	54.8668	45.2599	18.0179	17.6317	36.0205	35.0712	36.9894	37.3167	64.7948	54.2955	24.6573	17.7875	23.8767	24.7527	26.6117	23.8051
Zm00001eb006160	0	0	0	0	4.79298	2.45967	4.75514	1.81936	0	0	0	0.141492	0	0	0.105349	0.215649	0	0.965265	0.493094	0.752406	0	0.125073	0	0.513748	12.5581	14.7946	20.6689	22.0958	24.8005	36.1613	106.367	139.996	164.518	113.022
Zm00001eb006180	0	0	0.108534	0	0.73938	0.56034	0.93982	0.326779	9.73677	3.50947	1.79278	5.03498	3.23034	2.7758	5.23523	2.16673	1.61839	17.4948	11.9316	15.3477	0.786349	1.34083	6.22153	35.0406	77.8924	74.5686	103.531	123.794	6.16916	9.19097	19.7395	11.8092	11.258	8.81781
Zm00001eb006200	0.122905	0	0.212259	0.251424	0	0	0	0	0	0	0	0	0	0	0.141975	0.144504	0.154898	1.41601	0.824207	2.2547	0.101191	0.228301	0.900177	0.346247	1.12696	1.20309	1.54208	1.94143	5.38407	6.54724	47.635	39.4591	16.029	11.6985
Zm00001eb006210	7.86779	5.91465	3.69498	5.65778	4.91528	4.06768	2.67607	1.79966	0.554795	0.571801	0.555393	0.497498	0.497927	0.699385	23.4803	24.2389	49.1671	19.365	24.9776	25.8336	42.3375	74.0341	68.9894	64.7545	34.4767	22.1961	25.0069	35.0896	20.2884	36.3661	35.4227	24.0978	23.9217	27.4942
Zm00001eb006270	25.2093	25.491	30.2891	29.1785	19.7426	17.193	20.6092	25.2272	16.5525	12.8679	19.1664	7.94105	10.594	10.1627	17.39	15.0866	24.0154	14.342	12.3602	17.1184	43.5695	40.769	37.2504	23.2151	24.1358	25.1839	21.9395	16.1908	28.6246	17.2304	21.2828	20.1443	17.384	13.299
Zm00001eb006300	79.3886	83.1097	89.6332	84.3266	49.8466	47.8395	50.4333	67.0354	206.316	222.091	240.068	198.341	216.705	190.942	94.8221	128.026	111.878	81.6046	91.6115	92.8723	150.625	97.4969	131.489	129.817	5.38975	7.13584	6.99013	5.64625	6.52664	4.39664	5.37392	7.1126	5.44428	5.3898
Zm00001eb006310	1.88973	3.88307	3.66969	3.26845	3.18332	3.50953	2.44497	4.96011	0.401167	0.504434	1.22433	1.45543	1.00149	1.10505	31.8757	24.2552	47.6352	42.9856	35.7266	38.8932	27.4698	24.0058	89.8708	41.4219	9.38973	8.8676	0.56545	0.399088	14.198	11.5377	12.0496	10.4803	13.5645	9.87249
Zm00001eb006320	0.595946	1.05539	0.850453	0.580331	1.51618	1.55157	1.9344	1.51658	0.568226	0.636456	0.576039	0.503753	0.65261	0.390963	3.32115	2.60475	3.55546	3.59127	3.29363	2.65516	0.917715	1.02792	3.8207	2.15957	0.9723	1.25768	0.785999	0.492523	0.38883	0.274044	0.190733	0.260377	0.440716	0.116108
Zm00001eb006350	5.59212	4.35672	3.54533	5.333	1.14803	0.912796	1.30095	0.941399	0	0	0.110791	0.267673	0.348014	0.423775	2.21852	1.64366	1.30492	8.18466	3.65574	5.58338	8.04968	10.5373	13.2229	19.2231	155.025	145.7	67.2997	75.9299	3.19252	4.63444	5.8625	4.37363	3.40409	4.26502
Zm00001eb006360	0	0	0	0	0	0	0	0	0	0	0	0	0	0	0	0	0	0.110683	0	0	0	0	0.032648	0	9.73052	8.0338	10.3046	8.64076	5.07419	6.4336	0	3.23075	4.09331	5.11245
Zm00001eb006380	11.3292	11.7154	17.0249	13.574	22.6716	18.4365	18.5753	24.6238	9.70758	11.9726	8.3156	13.6083	14.7815	16.036	13.1066	12.9756	15.3703	10.1991	13.7145	9.44676	6.06346	5.85453	16.4085	18.0651	25.4659	17.4356	29.2612	27.0033	4.90328	3.46228	2.80401	4.92384	4.67662	3.10484
Zm00001eb006390	5.29672	5.41541	6.15604	5.41657	11.2147	10.43	12.5219	10.5107	16.0778	15.8999	15.4969	10.2721	11.6335	10.854	8.09981	6.23555	8.36539	9.99007	7.86668	9.23915	8.8811	9.26042	10.4503	11.9369	2.27306	2.14943	3.54386	1.83485	3.20017	2.23726	5.49908	3.58907	2.02129	1.60372
Zm00001eb006400	24.6738	19.7866	21.1566	22.5526	17.3669	16.9849	14.1399	15.3181	16.908	16.7107	15.1488	19.5493	21.6764	17.7298	33.7452	42.9455	38.3647	26.6772	36.2303	27.4256	14.2376	15.7732	24.783	23.0382	36.1759	34.8919	35.4393	36.3796	24.8952	25.1467	23.4828	24.4693	27.4218	25.5574
Zm00001eb006410	0	0.238452	0.351673	0	35.8176	33.2001	37.8099	24.7083	0.150116	0	0	1.52513	0.380764	0.409285	5.42899	1.42159	1.81509	5.94713	5.39772	6.42768	0.09695	0.149497	28.1038	2.68914	52.4302	52.8332	56.45	55.2887	2.97179	3.13939	12.7803	14.2088	8.84558	6.00892
Zm00001eb006420	0.149525	0	0	0	102.045	71.9506	99.4802	46.3537	0	0	0	0.301869	0	0	0.335655	1.00113	0.046128	5.27634	3.44267	3.11464	0	0.019501	6.12786	2.1536	16.4927	14.1701	35.9223	42.3495	0.526787	0.236792	19.7965	44.3192	12.1806	7.91689
Zm00001eb006430	0	0	0	0	136.587	97.295	129.624	62.6548	0	0	0	0.202605	0	0	0	0.184753	0	4.18762	2.44963	2.83026	0	0	5.6458	2.99449	0.194052	0	16.6178	25.3159	1.99443	1.9871	31.6708	65.1352	34.5691	16.5971
Zm00001eb006440	0	0.197891	0	0.072466	125.802	91.0087	119.286	57.9484	0	0	0	0.934644	0.138778	0	1.66992	0.245239	0.578246	2.26267	1.83362	1.67664	0	0	3.00661	0.981597	11.497	10.7437	32.4994	33.681	0.274338	0.128838	12.2207	41.7994	4.38303	2.2379
Zm00001eb006450	16.1402	14.8084	13.2689	17.3109	12.6445	10.6156	11.4235	12.6372	6.99288	8.16169	8.59465	8.84318	9.57128	7.58153	8.59697	10.5382	10.3283	8.31515	9.4583	8.20078	7.31956	7.8462	12.437	19.6631	1.22034	2.01024	2.15737	3.06791	6.04277	6.41852	4.73255	4.2699	6.50016	6.55379
Zm00001eb006470	16.0025	11.5196	14.6222	13.3753	7.8012	8.14422	8.0299	8.73695	43.3721	59.7952	47.8563	30.4634	31.2344	35.4272	6.86521	6.0863	5.47908	6.93572	5.48596	8.62183	5.49554	4.4539	7.27002	15.4592	6.19866	6.9014	7.85343	4.29662	13.8416	11.1159	14.3053	9.87899	10.1413	8.71809
Zm00001eb006480	118.953	113.116	129.121	119.129	67.0143	84.3681	69.7477	84.9452	19.4574	16.2575	18.3325	57.3957	43.1235	52.568	16.447	16.4305	1.34834	32.7829	34.0105	27.6717	56.5331	57.6142	62.4516	80.5475	2.93986	2.06069	4.24541	4.08414	6.28467	11.8164	9.30201	5.95879	5.86894	6.89349
Zm00001eb006510	59.5368	57.1848	69.5574	71.0969	75.3064	70.3582	70.659	64.7817	61.4448	59.9793	60.6208	50.0667	50.8828	52.9189	69.1161	55.8289	55.5048	78.1695	70.7742	67.4629	31.8092	34.3179	43.388	45.4416	21.3926	20.4213	34.8332	25.7816	15.7461	13.6594	13.2602	17.2191	16.9681	14.512
Zm00001eb006520	1.26109	1.3128	1.76195	1.1763	2.75154	2.84451	2.91852	3.18357	2.62445	3.53699	3.47391	2.09286	1.96261	2.0444	1.61784	1.97407	2.6449	1.7355	1.49055	1.30221	1.84778	1.4945	1.42796	0.950058	1.65783	1.33144	1.57664	1.41573	1.50847	0.749411	1.16479	0.636045	0.837103	0.868697
Zm00001eb006530	0.071179	0.575361	0.667231	0.164058	0	0	0	0.026321	0	0	0	0	0	0	0.086271	0.092429	0	0.208747	0	0.196185	0.03083	0.045428	0	0.029185	102.002	99.0019	44.4196	44.3913	85.5126	105.957	75.3951	50.9745	105.843	111.351
Zm00001eb006540	13.3983	25.5927	22.148	20.0615	32.155	37.0463	29.0417	33.1215	32.1946	37.2105	31.7071	29.3144	37.1691	29.037	36.6317	35.5419	40.0216	43.2171	37.1001	49.5762	14.8743	16.2103	36.4366	41.3721	79.753	82.1497	89.0413	80.3246	52.3751	51.8018	39.2477	31.9346	50.9463	48.6335
Zm00001eb006550	8.22646	10.0511	8.97561	9.10058	16.0408	17.3564	14.2779	14.9388	1.82706	3.41509	3.5152	8.04098	7.48544	8.98453	14.7078	20.0689	18.7563	12.3498	12.2051	14.8183	10.2835	8.60567	14.634	11.0006	17.6605	14.5867	19.5287	17.3179	20.0952	20.8716	18.4421	12.9553	20.7344	29.4843
Zm00001eb006560	4.69359	4.10807	5.19047	4.12971	16.9712	17.8864	17.7297	15.1516	26.2615	23.7029	24.5147	18.9725	18.8709	21.463	7.3912	5.46149	5.91278	7.05082	4.79032	6.4533	9.34544	7.6964	10.2811	8.60864	1.58576	1.49657	3.11971	2.07736	1.18551	0.790833	1.26246	1.20852	0.767394	0.384535
Zm00001eb006570	6.6399	10.3807	14.765	11.1996	29.7973	30.4744	31.2328	28.4427	39.8167	43.8722	36.7703	35.8329	32.4744	34.0054	19.6924	14.9348	19.2005	20.1464	17.634	18.6119	14.7691	14.9222	21.2346	22.4548	8.00351	7.29709	10.3085	5.7921	4.85604	2.91535	4.05288	2.93021	2.48584	1.93876
Zm00001eb006590	1.00282	1.25089	0.745043	1.02398	0	0.372012	0	0.331834	0.849498	0.872756	2.29366	1.79929	1.45575	1.52454	1.52748	2.07455	1.82561	1.47037	1.25412	2.03772	0.513431	1.17999	0.760691	1.36663	5.6548	6.931	1.98507	3.24831	5.82289	7.10184	0	2.7557	3.31834	7.30021
Zm00001eb006610	0.997136	0.659815	0.481418	0.718641	0.275394	0.606829	0.448814	0.361692	0	0.116677	0.158233	0.175913	0.167697	0.394765	0	0	0.065486	0.205427	0.055566	0.155256	0	0	0.391802	0.879884	22.0547	20.2618	12.5085	9.74954	2.4189	3.26948	4.29623	3.80816	2.80448	2.94135
Zm00001eb006620	57.2857	48.2975	61.6098	55.7545	62.8315	47.7912	58.5253	56.3004	70.4389	71.0666	72.5527	53.4457	59.812	56.649	46.7205	41.2824	56.9269	47.3384	47.2828	44.8331	22.746	23.0744	24.3642	33.9535	13.3179	14.081	18.7195	16.0473	30.6756	22.2705	41.6588	61.4404	37.28	24.2309
Zm00001eb006630	0	0	0	0	9.52576	1.62047	7.83714	1.01628	0	0	0	0.257901	0	0	2.53999	0.422846	1.00971	6.09922	3.05368	3.79187	0	0.040211	12.217	1.58539	0	0	3.65567	2.62559	0	0.225741	0	0	0.176377	0.161606
Zm00001eb006640	0	0	0	0	8.98107	1.39014	7.57154	1.54798	0	0	0	0.103315	0	0	0.752142	0.469343	0.386541	0.923019	0.361747	1.51501	0	0	8.06182	1.25027	0	0.124731	6.104	3.62331	0.071674	0.038045	0	0	0.036294	0
Zm00001eb006660	36.1075	37.9088	35.3694	34.6441	45.2627	57.641	44.7281	43.7386	2.53706	3.38307	2.56651	7.91041	9.06921	8.90956	50.4643	49.071	80.7938	38.6542	33.044	44.0534	70.1707	60.2033	96.409	114.652	28.1297	24.5034	33.8054	40.352	30.3563	30.7036	98.9619	122.922	72.1535	43.3172
Zm00001eb006680	0	0	0	0	0	0	0	0	0	0	0	0	0	0	0	0	0	0	0	0	0	0	0	0.324101	41.0643	39.4008	70.7551	66.0735	13.2915	16.3838	14.9639	14.3246	17.9845	20.1266
Zm00001eb006690	9.41495	10.2204	11.1182	11.3512	45.926	19.8664	31.5684	12.105	0.144026	0.429431	0.250913	0	0.142382	0	90.4911	40.6207	98.4689	85.7336	60.8246	84.0027	0.842111	3.28955	12.6602	6.88463	37.6779	7.48613	8.90077	9.24974	68.2187	95.927	169.74	199.415	186.073	119.753
Zm00001eb006700	22.6718	18.5833	21.3529	14.6078	13.7318	7.95973	9.51131	11.2363	0	0	0	0	0	0	2.98483	1.80315	2.43371	7.55136	5.33631	10.086	0	0.176733	3.7135	8.40935	14.9289	15.1732	21.187	19.0775	2.88284	5.43329	0	6.96203	6.49831	4.24692
Zm00001eb006710	0	0	0.678412	0	0.698761	2.36961	2.55088	0.524904	0	0.057548	0	0.322019	0.090569	0.317613	1.25545	0	0.291558	1.08317	0.383796	1.35015	0.082467	0.334976	0.808969	2.5021	5.45017	4.60977	6.58421	10.2868	0.337016	0.159154	8.94154	0	0	0.158156
Zm00001eb006720	21.0854	26.1012	24.5475	30.5548	37.7086	21.3078	35.1421	20.815	1.54051	2.19143	1.86181	1.68642	1.47279	1.57367	41.854	32.0242	42.1095	42.6384	43.5253	55.6247	3.09791	5.28233	28.0501	49.3041	15.549	14.2261	16.1828	19.326	8.9226	10.1893	23.6471	33.4346	19.7269	16.5091
Zm00001eb006760	3.10585	1.65166	3.65517	4.38736	6.73533	7.65555	5.01516	8.97842	8.09323	7.64538	6.80394	5.65956	8.3159	6.72101	50.8288	33.1216	23.496	68.1177	52.776	55.7085	12.6556	10.8283	20.6826	35.8525	2.91219	3.52486	1.30982	0.48452	0.204337	0.320409	5.49985	6.35212	1.80337	1.13447
Zm00001eb006770	2.92823	5.61634	3.78729	4.59693	76.2753	78.9104	59.9729	59.0681	0.354844	0.446643	0.485198	12.0498	6.1552	3.84916	34.6549	12.1015	11.0886	82.1949	67.9082	65.5087	1.70879	1.86161	72.7589	217.612	57.6892	61.9359	39.2442	35.0386	136.049	138.545	97.977	83.0138	105.155	144.47
Zm00001eb006830	28.3003	41.4822	36.4405	43.3212	2.55299	1.50141	1.31856	6.12316	30.5965	33.6836	30.8843	34.2552	55.1216	43.9801	30.435	39.5982	51.8306	14.2249	18.9848	17.9529	36.4605	43.8601	24.499	1.40075	0.086905	0	0.168497	0	0.434565	0.184499	0	0	0	0.30111
Zm00001eb006850	15.2978	21.3713	17.9536	15.9939	24.0208	22.0978	20.4438	20.7568	2.06604	1.42251	0.502008	2.9908	1.76814	1.58355	20.5443	17.7743	15.0965	20.6798	21.3451	16.4324	2.92353	3.60619	9.20483	15.8084	41.3764	43.641	44.7223	44.6598	14.606	17.1971	26.302	27.9825	18.9324	16.0076
Zm00001eb006860	0	0	0.287295	0	21.938	17.3838	23.0193	11.8371	0	0	0	1.41294	0.513527	0.149812	2.03488	1.46821	1.22594	5.45071	2.70084	5.46881	0.207403	0.21564	13.4773	17.045	0.706521	0.821647	3.68647	4.79869	5.34229	4.92392	32.6015	39.327	11.5481	9.14605
Zm00001eb006870	21.289	21.8569	29.9464	29.1214	32.3102	34.3613	30.2227	35.347	27.014	30.4577	29.9033	23.9241	20.6257	20.8005	9.86705	11.6503	7.94833	10.6211	9.54939	9.58108	28.9675	29.9084	17.1756	23.3544	6.92353	8.64767	12.1356	7.18882	8.30115	4.63231	13.2831	15.8603	6.26429	3.89832
Zm00001eb006880	18.5698	19.8469	21.7347	21.7083	104.153	91.1892	108.28	85.5787	10.5471	13.3513	7.24559	6.25127	6.18461	5.88855	9.72007	4.90978	7.50143	13.8022	10.7871	13.1159	7.133	7.38558	28.9201	55.4441	7.87259	8.96999	11.0062	11.692	5.10754	4.70306	8.24633	12.1789	6.51819	5.24207
Zm00001eb006890	0.191804	0.27397	0.729446	0.290786	10.9225	20.4551	12.8596	13.1036	0	0.17362	0.101138	0.261696	0.051068	0.19751	0.108254	0	0	0	0.042303	0.086941	0.262861	0.307482	1.33432	3.29536	0.227429	0.187578	0.437164	0.361029	0.943865	0.686394	0	0	0.332448	0.558758
Zm00001eb006900	12.8989	14.6998	19.1895	11.8978	11.3573	9.36477	15.1564	13.6839	6.56977	8.86617	8.22206	5.61079	6.87645	9.87133	1.76582	2.6813	1.98497	2.61377	1.6119	2.23411	3.03947	4.34303	4.80248	7.55671	1.31454	1.85196	1.61926	0.676303	1.50323	1.21759	1.34754	1.25405	1.08756	0.838397
Zm00001eb006910	20.8891	19.4406	17.6929	17.9809	12.2015	13.221	14.9445	16.2672	18.9594	19.5262	18.2876	15.5855	15.2553	16.6725	11.216	16.0185	13.1969	13.7003	14.3455	14.5628	11.4675	11.9474	14.0163	21.0228	14.6009	15.3348	16.863	11.8698	5.46307	4.50505	5.28385	4.94053	3.49497	3.50709
Zm00001eb006920	6.34089	8.9637	10.0708	8.7355	22.9685	28.8788	23.3395	23.2846	11.9733	14.1997	12.47	16.2026	17.9953	14.3518	17.2481	13.8318	16.7052	19.9821	15.956	15.7947	8.14781	8.28993	16.1022	17.6956	12.7748	14.5789	20.0964	17.5817	7.70139	5.43852	6.50388	8.06723	5.78706	6.02928
Zm00001eb006930	2.37309	3.68006	2.32643	2.57594	0.212765	0.352517	0.367868	0.039303	0.507064	0.118324	0.319626	0.270602	0	0	0.584098	1.31101	1.20626	0	0.639701	0.359463	1.63822	2.40334	0.710141	0.595389	0	0	0	0	2.71412	3.05809	2.17248	0	2.40626	3.16406
Zm00001eb006940	1.62599	1.97877	2.13254	1.1257	26.9336	31.0371	30.0532	23.8697	0.835033	0	0.4657	1.4054	0.58697	1.15356	35.4538	14.2599	14.5213	68.9506	43.0934	56.4286	2.64403	3.00186	32.4784	43.8887	1.34583	1.38149	5.80972	6.25291	5.98028	5.91054	14.4635	21.6234	7.58887	6.86935
Zm00001eb006990	0	0	1.54548	0	0	7.38845	19.1693	7.20282	0	0	0	0	0	0	0	0	0	0	0	0	0	0	0	0	0	0	0	0	0	0	0	0	0	0
Zm00001eb007000	1.92538	1.50117	1.79857	1.18267	2.77489	0.351121	2.37928	1.18897	0	0	0	0	0	0	7.23373	7.35754	24.1986	9.96537	11.6548	9.77162	0.266138	0.098456	0.628593	0.278101	5.54777	6.78685	5.79477	5.50468	11.4543	13.4125	1.61523	3.22199	6.79388	11.2346
Zm00001eb007010	11.216	10.2261	9.4883	7.85148	15.2151	12.2238	10.0268	13.5834	16.6666	14.2435	17.3703	13.3478	14.3801	12.0503	12.85	10.7463	13.1081	11.3778	10.1388	11.1002	9.2157	8.22637	13.8632	16.1204	12.4698	14.9515	13.9031	12.7299	9.18243	6.39785	11.3505	8.15931	7.02232	4.53608
Zm00001eb007030	11.5718	16.1584	19.451	15.0318	38.1371	40.3744	43.5732	44.3371	54.5385	53.7869	58.0119	42.4024	43.7915	45.2676	24.8534	23.528	23.2613	31.8758	22.7484	26.8948	25.5706	23.2448	24.8694	27.5879	11.3011	11.5765	19.224	13.4089	17.685	13.1195	16.8495	19.4692	11.7267	10.3191
Zm00001eb007050	2.87071	3.19525	5.6511	3.69886	13.7681	15.9103	15.8089	15.4084	21.6551	25.0846	22.9549	19.7947	19.2076	18.9767	14.0425	14.3598	14.6505	14.6729	12.301	11.4492	10.5571	8.18761	10.8206	10.8425	2.9222	2.63813	3.48334	2.4826	3.83215	2.15824	2.79278	3.19771	1.91064	1.35319
Zm00001eb007060	17.8837	21.0697	27.9328	19.7722	88.6535	104.232	101.811	82.6251	24.5476	32.326	37.3774	21.7938	20.7595	21.1258	60.5441	36.9097	54.7112	60.927	49.8082	51.6033	26.8876	21.1841	36.1823	32.5606	77.4249	75.8027	69.2088	56.6666	12.7978	10.0154	16.6514	21.9783	16.2295	11.5574
Zm00001eb007070	0	0	0.815732	0	0.310938	0	0	0.239115	0	0.46852	0.468455	0	0.907469	0	0.486142	0.327713	0.537336	0.536848	0.564641	0.212321	0.488125	0.43274	0.755013	0.563644	32.4633	40.4626	29.0698	30.0515	3.66328	4.68558	6.24255	6.15476	4.43448	6.46795
Zm00001eb007080	1.31932	3.93054	5.18445	2.39384	10.0515	11.3071	10.5468	11.7453	1.46376	1.21973	1.58923	1.83053	1.71082	0.619896	4.45275	4.00153	6.97731	2.92884	2.96929	3.55763	7.99069	6.7724	5.7033	5.40217	0.226615	0.138045	0.506231	0.46158	0.60363	0.403605	1.53607	0.975324	0.474828	0.574589
Zm00001eb007090	36.2699	43.0431	55.1577	56.6491	86.0709	99.7478	87.2269	105.119	126.854	130.025	130.966	112.856	124.53	127.565	41.6854	45.8793	48.2963	34.0551	37.8838	34.5801	59.2497	69.8617	56.2684	43.9062	12.1909	13.0004	16.4315	13.1142	7.40007	4.62279	5.42216	6.46053	4.84304	3.35665
Zm00001eb007130	16.8975	15.4435	19.2487	20.1613	25.6663	26.1243	26.5005	31.6343	30.209	31.1068	30.9722	36.6338	39.3938	36.0768	34.898	37.1196	44.032	25.6809	27.7139	26.7088	28.308	23.7825	37.0422	25.5328	2.61006	2.01891	3.98101	2.64516	2.87001	2.04748	3.26611	0.685956	1.53431	1.30996
Zm00001eb007150	37.4875	37.2867	36.2315	33.1588	46.3592	51.211	46.28	53.2949	39.3777	35.3516	32.9904	38.2114	30.9942	33.1766	22.5438	30.1883	24.3277	29.2712	22.9519	23.1766	35.5253	36.1287	46.8463	59.1831	10.9504	10.6143	15.6488	13.2923	19.0219	12.49	14.5842	16.4099	11.274	8.80602
Zm00001eb007170	2.69276	2.018	3.75007	1.74859	0.252264	0.210364	1.0189	0.46774	0.939617	1.11673	1.28753	0.944699	1.52023	1.55527	9.57613	9.72616	8.02227	4.16039	5.75468	4.58722	0.631058	1.21494	1.91364	0.755663	88.0934	49.3135	36.8976	34.3767	18.3525	19.4014	11.0905	11.7107	14.4614	20.5833
Zm00001eb007180	24.7689	23.7621	26.9091	27.1969	39.8071	40.4751	51.2647	44.2914	61.1306	56.8705	58.2285	53.3195	53.0554	54.6829	48.8806	37.5584	37.3174	38.3557	38.6672	38.7303	40.4877	39.5978	35.8179	27.7977	16.3749	17.3042	18.2139	12.9911	8.88441	4.75335	10.423	7.39253	4.71922	4.99003
Zm00001eb007190	0.839247	0.469578	0.668765	0.465469	2.47578	2.46307	1.67576	2.38043	1.05711	1.00641	0.843343	1.13852	1.48141	1.20827	4.05661	3.56302	4.21652	4.27186	3.8635	3.63292	1.03749	1.12231	2.62971	2.58137	4.33348	4.7624	4.27978	5.01943	1.38242	0.964104	1.26878	1.06966	1.00107	1.14892
Zm00001eb007220	10.6884	12.631	13.2152	14.414	14.4863	19.9397	13.1944	20.9883	15.6027	19.3135	15.1195	16.3242	16.7523	16.2602	13.6454	14.0223	13.8755	12.7459	11.3735	12.1108	12.6339	10.6465	13.0339	11.8039	6.04993	5.38379	9.74333	6.11333	10.7239	7.15467	5.88339	5.01607	8.09963	6.09049
Zm00001eb007240	20.5984	13.0095	25.0162	15.1782	48.6916	28.746	25.0189	30.0953	24.403	19.7006	21.4556	24.8245	22.7421	19.1299	18.6536	21.1844	23.6034	19.9539	28.4562	22.4595	13.3336	14.5959	34.0014	38.7788	46.7047	43.5195	53.416	81.0078	15.019	11.937	20.7599	18.4911	21.7295	17.2196
Zm00001eb007250	29.424	37.6045	46.7594	34.3574	68.6291	70.8678	73.0172	70.9612	70.0517	94.8341	79.1566	75.3364	77.4509	84.5267	21.7534	14.6893	25.3636	18.8836	21.2277	22.4942	18.0105	19.3558	43.4771	44.35	15.4435	17.8801	28.8527	23.5546	8.90497	5.95082	9.1557	11.7786	8.17628	5.36343
Zm00001eb007270	19.9487	25.1977	30.1017	31.1579	27.213	21.1527	21.861	24.4691	28.664	31.6253	31.6689	47.9829	39.3778	43.3493	22.9307	19.7308	18.1395	21.8626	23.0348	24.5649	10.438	14.7263	25.5272	16.3795	5.6326	3.42024	6.28416	7.12793	13.4397	13.0848	15.2604	16.8433	12.9267	11.8422
Zm00001eb007280	33.4949	37.6578	44.7328	37.8416	11.7021	9.04182	10.0017	13.7181	81.3696	54.5637	70.9616	102.726	87.1262	87.6514	17.724	11.9604	12.5574	28.9151	18.5411	33.2022	121.155	100.867	86.4249	96.2144	1.46562	1.49398	2.75709	4.77738	3.76548	3.24709	5.39183	7.03113	2.67966	2.13845
Zm00001eb007310	8.96662	10.2765	13.4931	14.2547	2.86169	2.48887	2.52005	2.92607	1.97479	1.78509	2.28631	2.85385	3.70512	3.92	1.61741	1.54146	3.29216	0.238621	0.492766	0	2.4772	2.74491	1.33276	0.225525	2.44584	2.64205	2.40088	1.40269	1.01177	0.74886	0	0.614026	0.846326	0.482648
Zm00001eb007320	1.1667	2.71101	0.646775	0	1.99195	3.31542	1.69169	1.23133	6.79478	8.12624	10.2919	13.114	8.42389	9.86272	34.1637	37.4476	46.0786	35.2034	29.6293	37.6679	25.799	25.4856	26.3969	40.664	92.688	75.2794	38.4355	42.3894	58.2511	66.3068	26.0888	40.9559	58.8857	65.6377
Zm00001eb007440	12.2696	17.8144	15.5947	18.4441	5.97213	5.68428	6.6456	7.65203	17.3509	19.3083	18.4742	14.8006	15.3851	11.5365	20.7779	27.4508	24.1251	13.1189	17.0235	15.8252	28.5219	30.8212	16.9358	10.9726	8.94964	9.59086	9.92901	6.63363	20.7491	15.1868	21.3409	13.7167	20.5041	12.8545
Zm00001eb007470	0.794201	0.716482	1.76008	1.26224	0	0.204477	0	0.336641	0	0	0	0	0.1746	0.137312	0.769784	0.421938	0.8844	0.334721	0.492853	0.577018	0.066556	0.354628	0.080145	0.139649	10.5958	9.11831	10.3616	8.26856	2.3121	2.28055	2.14713	2.40122	1.69279	1.41564
Zm00001eb007500	5.42212	5.82834	4.09409	6.60184	0.339648	0.597329	0.451173	0.634731	0.93202	0.165022	0.424344	0.563776	0.51631	1.00863	2.04675	3.18953	5.85038	0.726128	0.665037	0.450252	6.36263	9.29827	2.9106	2.69567	0.112545	0.206818	0.335338	0.292593	1.5034	1.09769	0.913775	2.07905	1.22542	1.07685
Zm00001eb007510	1.10507	1.19173	1.95381	1.59852	2.04257	1.92514	1.42277	2.10247	8.0608	7.60223	8.22686	2.68951	3.26766	3.58588	4.35549	4.05628	4.0016	2.89019	3.06819	3.09763	4.05195	4.58119	4.53146	5.84097	17.4955	16.1826	14.4394	13.3201	12.573	14.5009	21.0182	14.8845	14.2059	17.1752
Zm00001eb007570	1.79942	2.95417	2.89927	2.6471	6.48324	8.0595	8.40531	7.09266	18.1772	22.0402	17.3927	21.7745	18.4109	19.4588	8.34938	5.71594	8.2645	6.35102	6.33584	6.3283	6.33287	4.56952	8.20416	7.50077	1.61564	2.05841	2.32647	1.61267	0.476323	0.465503	0	0.425389	0.383841	0.150535
Zm00001eb007590	28.1188	29.6636	25.5325	26.3386	18.3226	22.9237	18.3478	24.3779	6.83394	9.45798	7.20091	6.70745	6.24031	6.98084	8.70642	12.0641	10.6447	9.56501	8.90077	6.61996	3.41701	3.34474	4.79915	4.34861	2.32464	3.04481	4.33215	2.70332	1.177	0.81502	0	1.2984	1.50804	0.834025
Zm00001eb007600	11.6845	13.1078	16.9397	13.1965	60.6106	61.4088	64.0908	61.9547	32.8192	40.996	37.1554	39.6747	37.5212	39.9698	21.1059	14.8197	18.87	22.6461	16.7588	19.9312	12.6282	11.3283	24.5266	24.0553	5.31072	6.63503	12.4879	9.3968	8.1284	7.37621	13.4754	9.34705	7.09106	6.99311
Zm00001eb007650	14.063	23.5192	31.7157	23.7331	364.778	275.683	370.317	272.454	16.3744	20.6227	20.9135	16.1364	10.4423	13.9703	21.6114	12.8079	18.531	26.9621	20.2396	18.0983	3.32473	3.43061	25.9087	17.0246	10.6235	9.84526	51.5849	37.378	4.93519	4.91435	17.9885	18.0205	10.1375	9.42869
Zm00001eb007670	50.2136	35.0626	24.2656	27.6795	3.03308	3.89263	2.18457	5.32022	37.7482	22.4466	31.1465	62.1585	48.2955	43.534	75.4861	79.6425	81.7361	155.689	124.43	122.114	81.4676	118.312	80.5457	39.9306	52.1954	43.2716	19.0483	19.9201	18.8672	18.492	49.0356	43.4409	31.2254	36.2204
Zm00001eb007680	4.84491	4.87797	5.35479	5.22208	10.6528	11.4103	14.4221	11.6886	4.08194	5.11839	4.82588	8.51212	7.88091	9.42486	4.76837	4.28146	5.22773	3.76043	3.64981	3.76886	4.10699	3.51301	6.19588	3.67444	0.558635	0.771676	1.32942	0.725993	0.94765	0.597171	0.972471	0.59438	0.680991	0.517484
Zm00001eb007690	20.0091	22.6053	29.5998	23.487	28.9004	32.5034	28.2564	33.601	36.3683	34.8192	33.8678	34.8951	32.5348	31.6124	25.6556	21.7102	20.3222	24.5195	18.1409	20.5674	23.2471	23.6049	25.4618	26.3556	15.0191	19.2011	27.0185	22.1166	11.11	9.32057	8.17053	7.96869	7.4694	9.21703
Zm00001eb007700	7.56359	7.03454	6.87225	7.01059	11.1038	8.72781	8.8318	10.2839	3.12155	5.78562	5.32249	6.13959	6.72178	7.70175	13.5371	12.2791	12.5803	9.32485	13.3069	9.51818	5.90155	7.62512	9.75726	9.97959	2.27001	2.0425	3.52364	2.17877	4.05368	2.71429	4.88302	2.56473	3.26763	2.78413
Zm00001eb007720	0	0	0	0	0	0	0	0	0	0	0	0	0	0	6.51485	9.69095	13.8263	7.56702	8.97856	9.24684	23.1137	23.656	20.7651	17.5453	0	0	0	0	0.865254	0.183286	0	0	0.12375	0
Zm00001eb007730	120.919	118.829	113.507	132.15	271.802	284.945	279.199	267.502	69.3835	72.9722	68.716	85.8408	86.9915	93.1214	23.2957	20.5686	22.6955	21.9333	22.0567	20.5155	15.4512	15.4115	28.2163	25.9455	133.625	142.934	163.463	124.524	11.1527	11.3735	28.0719	24.8992	17.7645	18.5999
Zm00001eb007740	0	0	0	0	20.4674	16.6599	16.7424	8.72183	0	0	0	0.272951	0	0	5.01428	2.96316	0.433489	14.8585	7.48253	6.67126	0.070143	0	9.17259	12.8446	1.38856	1.12971	88.4485	64.745	3.02905	3.34101	9.05291	25.6277	4.74749	4.78203
Zm00001eb007750	13.8421	11.3389	15.0464	16.6174	29.1715	29.9575	28.1748	33.0973	12.0367	14.9933	15.2272	20.7744	18.0952	19.2609	12.0902	10.9916	14.8816	11.4349	13.3282	13.0389	11.6579	10.0731	15.8631	21.6962	5.80997	6.5633	9.23476	6.22101	5.51957	3.7002	6.78894	0	3.51684	2.86543
Zm00001eb007760	11.0997	16.3869	17.4283	13.8507	27.5338	30.9494	29.5908	34.9454	24.4442	24.7488	25.3617	33.7452	26.1933	32.0776	9.9892	11.717	12.597	15.0471	11.3835	14.5367	11.664	11.9119	22.3703	27.1509	1.7854	1.85243	2.77037	1.80284	2.27648	1.95613	0	3.92846	1.46961	1.97758
Zm00001eb007780	8.37997	12.1275	14.1004	10.3593	44.3617	47.2706	46.5747	43.7784	37.7465	40.5717	39.0976	31.5451	33.9408	31.8572	16.6103	16.3384	17.7914	17.5866	16.9837	19.871	21.0645	19.0104	23.1134	22.9787	6.92589	9.4472	15.1753	11.6091	8.53303	5.72614	5.03786	6.24126	5.70893	4.75209
Zm00001eb007800	12.3471	17.0165	16.4015	11.5285	20.1477	18.5222	16.1013	20.1672	24.7791	29.5005	20.8525	26.1361	27.1259	23.5023	29.4955	25.1261	21.2009	32.4	28.4684	39.6358	17.5851	15.3125	24.3729	37.6718	17.8255	16.6588	12.1259	11.4867	21.016	17.6279	29.1845	21.5833	18.4942	16.6945
Zm00001eb007810	47.0981	39.6294	44.5989	42.0083	17.9178	21.8054	17.285	21.295	53.226	60.8056	54.2485	51.5879	63.7517	55.1355	26.7715	24.9686	27.4814	31.0981	24.2116	21.7674	28.4076	32.9681	38.0615	28.8021	26.8737	30.6701	31.8998	23.2483	7.03757	5.7098	0	0	4.25563	3.28454
Zm00001eb007820	3.49862	5.17329	4.21586	3.95671	17.4968	16.3711	16.176	15.5922	8.69336	9.66173	7.91744	10.5554	9.56188	9.85506	9.14726	5.72399	7.57002	7.36201	6.08385	6.22441	5.11101	4.08763	9.81803	10.4818	8.61292	9.84784	13.0406	14.0459	5.59318	4.51264	9.85081	7.16392	4.89487	4.31733
Zm00001eb007830	2.55514	2.98087	2.57063	2.24949	4.18839	7.27449	5.08238	6.33906	10.0793	11.398	9.25415	8.64514	10.6233	7.98225	5.23643	4.77102	5.13035	3.31719	3.47752	3.30988	6.49925	5.97818	5.31223	3.57795	0.952989	0.692539	2.02802	1.11299	4.17118	3.09765	4.40657	2.98123	2.65744	3.64439
Zm00001eb007860	93.5139	93.8064	83.6676	94.674	487.624	503.599	507.782	490.544	115.714	151.2	158.366	281.915	299.005	313.166	267.069	228.345	199.071	228.488	224.09	183.98	81.6996	67.7441	263.931	163.459	218.642	233.014	370.554	340.405	589.262	618.827	857.326	739.348	635.831	608.196
Zm00001eb007870	0	0	0	0	9.12459	5.93753	8.96538	3.56896	0	0	0	0	0	0	0.86027	0.964864	0.957661	3.75218	1.49826	1.85829	0.286042	0.437426	2.121	7.72625	4.33327	3.32493	11.8268	10.6542	6.40785	6.73172	9.82222	35.8957	24.386	14.5867
Zm00001eb007880	0	0	0	0	3.88466	1.76359	2.12583	1.40682	0	0	0	0.515334	0	0	0.854257	0	0.239801	0	0	0.142131	0	0.074358	2.24273	0.331754	0.117837	0.087698	0.717379	0.864652	0	0.07998	9.79165	9.82017	7.39622	4.19677
Zm00001eb007920	0	0	0	0	0	0	0.100681	0.0588	0.475478	0.77164	0.628556	0	0.147234	0	0	0.067774	0.073055	0	0	0.1732	0.069008	0.058844	0.115178	1.49314	2.81895	3.11996	4.65982	3.72654	14.3055	11.4411	8.07195	15.88	10.1683	7.34648
Zm00001eb007930	7.29337	6.3794	7.29113	8.04384	9.66413	10.0463	8.12454	10.2413	10.4473	12.1307	10.555	11.6525	12.094	15.8322	5.39879	4.8671	6.57956	4.16346	5.49351	4.06665	1.60533	1.57671	3.95182	2.66187	1.53161	0.834014	2.12353	1.65678	2.13716	1.34566	1.80395	1.70575	1.43543	1.5949
Zm00001eb007950	0	0	0	0	0	0	0	0	0	0	0	0	0	0	0	0	0	0	0	0.107814	0.561026	0.107248	1.18159	2.80284	4.32437	2.8261	2.01163	2.67787	4.55207	4.62032	18.559	9.08326	8.12921	3.66558
Zm00001eb007960	0.381771	1.06955	1.19898	0.654997	3.06063	2.96482	2.39755	3.22565	2.94229	3.29315	1.78602	4.37782	3.46937	2.96037	2.99528	2.49983	5.0668	4.42703	2.95149	3.2474	3.06792	3.76966	8.25434	4.59965	13.4081	13.2697	17.2692	15.187	9.52259	8.30645	14.4683	13.0238	9.9291	8.96922
Zm00001eb008010	0	0.577313	0.514791	0.253251	1.9132	2.00092	2.26262	0.941832	0.677267	0.265732	0.579029	0.614621	0.667787	0.373002	5.40805	4.33904	5.87848	6.58385	6.0098	4.54457	1.43609	1.39365	5.34371	12.6369	1.5173	1.30913	1.84779	2.37955	14.0657	17.2105	9.89759	16.0958	14.1889	18.1522
Zm00001eb008030	0	0	0	0.164054	0	0	0	0	1.50975	0.90287	0.945391	3.1636	1.50497	2.5128	7.52935	8.28786	14.9776	8.63257	8.44025	9.47836	7.08628	5.66566	15.5515	14.4277	34.9201	25.7445	19.489	26.5391	3.47562	2.48205	0.988904	4.5837	2.05025	1.17982
Zm00001eb008040	0	0	0	0	2.83976	3.71926	0	3.52719	16.6481	18.3427	14.6959	26.8204	22.8358	28.5478	24.4771	20.8944	26.6967	22.8335	25.0091	18.5365	15.8767	20.8228	39.4023	36.8324	17.1472	17.2388	20.4505	16.9119	1.56922	1.02093	6.28955	4.60183	0.63616	0.783919
Zm00001eb008060	22.6924	35.0277	31.3906	27.5214	62.9569	61.7853	60.0033	69.4566	40.8328	47.8973	48.184	48.7227	49.693	48.6441	30.4841	25.7213	29.0139	28.9808	26.5061	29.2272	28.7215	29.271	44.4018	41.5737	40.3105	44.6775	45.2113	44.0732	28.2785	17.4997	12.7228	12.5799	19.588	15.62
Zm00001eb008070	14.8449	20.5622	17.2492	13.0308	29.4515	15.1301	25.1599	19.6955	8.43455	9.9414	6.51199	16.5519	10.6817	11.5751	186.574	103.444	141.416	219.688	190.684	188.923	4.88073	4.89398	74.8085	149.772	0.860142	1.12277	22.8008	23.2916	0.133882	0.453754	2.97612	1.30686	0.993606	0.606428
Zm00001eb008080	2.34074	4.20966	2.49697	1.69678	0.173854	0.087607	0.21169	0.094773	10.5038	16.0316	13.0961	1.61255	3.2445	1.69916	40.4703	57.0879	81.0111	7.83587	17.3449	11.1192	5.99245	7.1951	4.72389	4.00202	66.1947	63.8978	24.378	20.0171	15.1244	25.0282	6.96936	9.18279	8.68025	12.8181
Zm00001eb008090	7.73119	9.2313	9.53896	7.52591	5.73922	6.28323	5.00715	9.14163	21.7892	33.1384	24.7276	27.6308	28.9324	27.1973	7.89298	6.83107	4.86376	8.61345	7.19197	5.73339	7.33681	7.98278	8.70393	8.70417	2.91386	4.23003	2.99699	0.937114	1.10651	0.539661	0	0	1.27237	0.617187
Zm00001eb008100	249.969	251.244	237.993	262.4	57.6225	48.52	45.493	79.8016	255.168	279.204	300.323	259.553	314.724	256.544	173.963	251.142	209.261	124.257	136.312	115.401	166.176	176.431	139.223	68.1359	9.03993	12.515	14.7608	10.0648	5.85564	5.98591	7.49134	4.10164	6.16421	4.71643
Zm00001eb008130	0	0	0	0	0	0	0	0	0	0	0	0	0	0	0	0	0.172728	0	0	0	0	0	0	0.041634	3.20275	1.66196	4.33341	3.06013	3.03794	4.35942	8.00706	23.2379	22.8673	8.14132
Zm00001eb008140	0	0	0	0	0	0	0	0	0	0	0	0	0	0	0	0	0	0	0	0	0.055143	0.148523	0.176383	0.164753	0	0.334323	0.136436	0.678129	41.6043	48.668	32.7553	27.8776	40.5421	51.5544
Zm00001eb008150	11.5513	18.1085	8.14996	9.79079	1.32508	2.09702	3.21359	2.75746	0.972503	1.89632	0.875913	6.56387	4.85476	5.56432	4.78	4.8695	5.71648	1.42145	4.87068	2.16967	2.04684	1.89693	3.6176	1.47282	2.55202	4.22163	2.92497	2.29366	0.730815	1.17609	1.63777	1.1179	1.30598	0.539224
Zm00001eb008160	2.62541	1.87221	2.24147	1.80629	2.33761	2.84375	2.09165	3.62567	6.51027	6.2602	6.89432	7.38946	7.07241	7.09581	6.06704	4.16675	4.59354	5.43927	4.35923	6.16681	2.51616	1.92689	7.67776	4.62889	3.72048	2.3816	2.59688	1.81931	4.0481	1.18662	11.5685	29.3744	15.0276	3.10201
Zm00001eb008170	42.4838	44.1521	64.6896	36.9226	21.3571	24.2213	23.8545	28.2875	107.641	100.414	113.816	89.1988	135.753	127.696	7.52336	7.41121	9.93335	7.30055	10.1244	6.17595	67.8095	60.3593	16.2617	12.2917	21.785	18.92	29.7849	55.5208	23.7278	18.2504	89.3026	108.416	52.3597	34.6238
Zm00001eb008180	0	0	0	0	231.218	254.218	275.613	170.732	0	0	0	0.349162	0.487311	0.580952	19.6628	11.4837	1.89115	87.9782	74.6826	36.8482	0	0.101772	5.4368	46.1675	0	0.076391	14.6369	12.3022	7.44604	7.7052	127.398	122.664	66.6021	26.1862
Zm00001eb008200	0	0	0	0	40.4655	20.4061	42.1573	15.5485	0	0	0	2.04944	1.00062	0.697983	16.7079	5.12463	11.733	28.559	26.8106	31.0533	0	0.067746	24.1527	13.1738	87.5754	86.5205	112.229	111.708	5.59992	5.99833	27.0032	39.9491	24.1209	16.9997
Zm00001eb008250	0.056591	0.292698	0.115115	0.137244	0	0	0	0	0	0	0.237143	0.036204	0.045729	0.401735	0.600782	0.23471	1.00819	0.17935	0.090792	0	0.046626	0	0.046097	0.243155	53.1754	47.5038	30.8856	30.4636	1.00645	1.67768	1.32597	2.48562	2.86728	2.13086
Zm00001eb008270	1.72608	1.8278	1.83902	1.92787	26.4654	31.1218	29.6637	38.1141	2.31249	4.36182	3.11782	4.56292	2.75028	3.62581	11.5875	6.09168	7.40706	18.0468	13.0566	14.4271	3.95782	3.71333	17.1297	11.4809	0.588966	0.616633	1.17448	0.98379	5.18712	4.72715	12.1722	8.71919	8.10933	6.494
Zm00001eb008280	1.07309	1.58387	1.64345	1.07801	0.250857	0.462962	0	0.362008	0	0.191005	0.335228	5.89024	4.78396	14.8594	0	0	0	0.165313	0	0	0.115093	0.182165	0	0	0	0	0	0	1.88209	2.65585	0	0	0.235936	0.433383
Zm00001eb008290	2.27184	1.51907	2.14455	2.02232	19.0731	23.5508	16.8289	27.8897	3.1726	5.63584	4.29421	5.04271	3.55696	4.98155	10.2439	5.2766	6.47382	16.1302	10.3677	12.5367	3.25908	2.91398	11.3912	9.8305	0.812695	0.989828	2.63889	1.24856	2.49219	2.37401	6.61348	5.10032	5.11725	3.57409
Zm00001eb008310	11.3584	14.4567	14.5309	12.4454	20.9732	20.4652	20.6879	22.8657	15.407	14.1654	13.6215	15.5458	16.0866	16.7117	16.2099	13.2979	13.8038	15.0397	13.4475	15.9695	10.627	10.4334	14.5184	14.1936	7.84566	8.51932	9.27976	7.403	12.4896	10.1003	8.89867	12.2332	10.0128	7.53701
Zm00001eb008340	13.1503	13.3462	17.9305	12.5767	34.987	38.5914	44.8568	41.0494	71.4891	80.4557	74.7275	54.2859	54.4295	57.2386	21.2296	20.0053	22.4433	20.8376	18.3871	19.7703	20.1384	17.1155	24.3355	23.1252	5.01612	6.05039	10.7049	6.93689	11.8397	6.73222	15.56	10.3069	6.49495	5.37556
Zm00001eb008360	10.5014	13.9384	15.9719	11.9404	5.97607	5.01823	7.60587	5.94221	1191.02	1491.7	1473.07	264.338	262.318	234.897	61.9691	81.4765	49.1188	30.3456	53.7245	45.2178	3.86991	4.85382	3.78226	1.16371	15.6256	13.1851	31.1268	26.8184	261.136	256.654	107.423	68.5869	139.622	188.176
Zm00001eb008370	86.5544	82.6661	65.9277	76.3078	48.9644	51.3265	47.4967	48.5241	55.0858	54.2728	56.3583	57.9346	54.8588	47.9815	37.7341	45.9901	42.3188	32.9555	35.1582	35.9051	46.3951	50.8788	48.8387	55.7737	76.5734	93.6957	94.831	86.2745	56.3826	46.1324	30.7244	43.4136	49.4663	46.3168
Zm00001eb008400	22.6361	26.6513	29.4851	28.0701	101.843	110.996	122.684	106.295	42.5685	56.6635	46.921	65.2718	66.0548	76.4475	44.0113	44.6533	48.4525	42.1786	41.8931	48.9951	26.6051	20.2381	58.2985	38.732	41.983	45.5727	55.2236	39.7383	38.1537	29.7747	37.6184	35.9068	38.2761	31.1621
Zm00001eb008410	3.88179	0	18.0755	11.8226	13.999	14.2577	10.8153	22.4772	20.1133	18.9305	21.6594	20.0829	18.8153	24.0941	24.4327	25.5289	23.004	24.2101	25.7554	27.2167	13.0602	12.7013	14.352	17.9456	17.6938	17.51	20.3837	18.3987	5.29076	1.7043	0	2.29142	1.2916	2.16689
Zm00001eb008420	5.70117	5.34014	6.54919	5.90625	1.52038	1.31572	1.60881	2.28483	11.8744	11.7248	10.6283	7.78882	9.53792	10.6421	4.25123	6.20582	7.38598	3.72739	3.41147	4.7284	11.0828	12.387	5.5506	4.33654	2.21965	2.57642	3.86575	2.86694	1.36556	1.00397	1.08848	0	0.895283	0.324304
Zm00001eb008430	7.62557	7.60448	10.7758	8.1613	2.76149	3.54566	3.26617	4.93645	27.1789	28.0017	33.3132	25.5082	27.6553	25.8707	16.5262	20.8435	20.1111	13.2046	13.2339	13.3891	25.4758	19.6458	18.8322	8.62685	1.09944	1.26519	0.671258	0.671547	1.76491	1.08248	0.994964	0	0.991869	0.906171
Zm00001eb008440	11.3733	12.9747	15.746	15.9984	18.8641	18.7874	16.5839	17.8361	13.7698	12.6212	12.5308	11.583	10.9363	11.7835	11.0826	10.2492	12.578	11.6169	11.3548	14.5997	11.7121	11.2696	11.1819	17.6079	62.1081	62.1002	36.2449	31.7106	27.4756	20.4947	26.7067	25.6643	15.4922	20.154
Zm00001eb008450	6.9133	6.94444	10.6674	10.2602	30.766	25.9159	28.2246	30.2731	7.15569	10.536	7.08328	6.66017	6.06629	5.9205	5.76557	4.08522	6.12936	8.55051	6.3843	7.87775	1.88732	2.21607	7.2593	7.85412	9.43253	7.24963	7.85701	5.31433	4.11642	3.11415	5.23556	5.26799	4.18271	2.2466
Zm00001eb008460	9.01223	10.1119	9.54918	8.43528	21.2784	21.6794	17.5347	24.0732	8.02168	9.80526	9.4481	12.5042	10.1421	11.4914	11.7094	8.45664	13.5293	12.7706	9.83331	13.777	3.87799	5.05751	15.7122	20.7119	39.8445	39.9081	35.391	32.1089	40.228	34.83	23.3931	32.1267	34.1577	45.4112
Zm00001eb008470	9.20016	9.1044	14.9798	12.4495	40.5034	39.9418	39.1036	45.3236	18.2873	18.6303	18.957	25.2447	20.0685	21.4536	40.041	33.3744	36.6586	65.5919	48.3324	34.7974	28.0523	29.8184	42.7506	64.6384	5.39309	6.04959	14.9498	10.2999	4.68631	3.87368	5.37305	5.88517	4.71667	3.85323
Zm00001eb008480	20.8434	22.7841	30.9669	28.0414	81.1221	79.2253	86.2405	74.6476	91.4347	77.9925	89.3221	51.0217	44.2507	51.3595	36.7002	34.1161	36.2807	35.593	37.6353	32.5059	39.809	37.4146	42.34	43.5627	11.6095	14.1595	20.8212	14.2246	26.4049	24.0552	44.9278	34.5844	27.612	29.7343
Zm00001eb008490	11.0798	13.0587	14.7606	14.4523	57.4094	60.9723	51.9546	54.3694	27.15	30.8578	27.456	41.7757	34.5801	33.5655	39.8869	31.3732	41.2207	49.2594	36.4848	43.8476	24.6052	21.9757	42.4878	51.4521	55.8119	50.9856	50.4666	37.1602	44.98	35.9034	44.8602	55.7587	41.2084	41.3664
Zm00001eb008520	1.8602	2.13009	2.59735	3.17874	3.01925	6.05032	3.82095	5.96859	26.2354	18.1672	23.7943	24.4813	27.6164	23.5721	2.49639	2.23546	2.01715	4.22829	3.85039	1.47691	0.454538	0.347367	0.83333	1.66203	12.2638	16.2734	11.4449	14.4567	4.97842	2.89251	1.4539	1.60048	2.64722	2.85768
Zm00001eb008530	1.39965	3.67104	3.04107	4.49888	70.291	75.8553	65.8412	65.7178	0.457483	0.519191	0.970322	3.60588	1.70328	1.23209	4.81719	1.93287	1.20259	5.18058	3.63132	1.77612	0.159063	0.106107	5.71088	2.10594	11.4879	10.3133	21.3914	25.1074	18.621	14.221	20.4373	28.4233	18.2469	16.0248
Zm00001eb008550	111.722	118.701	132.393	141.422	635.841	628.125	608.356	527.161	241.233	236.99	257.973	263.572	232.788	227.69	234.327	196.037	211.772	299.392	257.139	258.091	153.497	131.647	310.977	260.141	103.167	113.865	155.673	122.974	572.738	459.923	663.356	601.389	486.843	554.718
Zm00001eb008560	0	0	0	0	64.9752	83.1575	77.7225	76.7935	0	0	0	0	0	0	0	0	0	0	0	0	0	0	0	0	0	0	0	1.57972	0	0	45.2562	0	0	0
Zm00001eb008570	5.18961	4.72102	8.03616	5.67579	15.6536	19.5314	19.7871	17.1984	23.0903	29.7294	26.8052	20.1855	21.1158	24.2564	19.683	14.3726	16.6362	15.02	13.2485	13.3014	7.56339	6.35292	12.6309	11.2605	2.91252	2.86036	5.12607	3.00629	3.80047	2.35056	3.79113	3.27763	2.15979	1.02402
Zm00001eb008590	1.13289	0	0.724296	0.770863	5.88868	5.20128	6.91174	6.44369	0	0.642244	0.364054	1.27366	1.68349	1.46768	12.6682	10.7713	11.1171	10.4084	8.42751	9.73296	5.89719	5.74993	13.6575	8.4894	2.84487	4.63162	6.90544	5.18171	4.26222	3.31843	3.01689	0	2.50041	3.42282
Zm00001eb008610	133.644	126.1	154.441	144.33	228.388	241.096	254.285	247.868	136.132	155.899	157.196	151.189	157.406	158.813	103.139	96.3938	110.284	106.64	95.6835	102.432	136.525	128.996	133.624	133.941	82.1161	89.2401	119.881	82.8459	72.4136	56.4745	66.7057	78.0874	68.623	61.1598
Zm00001eb008620	47.4581	51.719	59.6077	59.0843	53.4522	56.0501	63.2697	64.6022	87.516	88.2527	80.7941	60.3107	60.4536	70.958	41.3256	34.397	44.6953	39.2645	37.0935	36.963	39.2789	38.906	38.5168	45.8199	9.77528	10.7319	13.312	12.3404	3.86511	2.79818	3.7729	5.76632	2.47838	2.25385
Zm00001eb008630	0.407412	0	0.12613	0.425147	3.24354	4.02582	3.07941	3.63544	0	0	0	0	0	0	0.799267	0.77892	0.6294	1.55056	0.644877	0.81388	0.027067	0	0.225893	0.164476	8.77669	8.51779	10.9054	10.5674	6.24867	3.96845	5.43981	5.56959	10.8338	8.91235
Zm00001eb008640	3.81547	7.16671	8.59647	6.75718	5.73662	7.64307	5.51776	8.50838	15.9699	18.7106	16.2839	15.7921	17.7546	16.6478	12.8654	9.83084	12.4399	11.4482	8.71367	10.0968	6.8633	6.35236	9.83624	9.32268	5.86311	6.95436	8.83633	6.74593	4.53299	4.02029	3.64691	3.83556	4.19328	3.42451
Zm00001eb008650	10.9384	15.4852	14.6394	14.537	18.8621	22.1137	23.9369	23.9689	38.2274	52.544	45.3491	41.8864	50.2192	51.8894	23.4636	19.4401	24.0847	17.0179	15.284	15.9281	20.2253	15.8454	17.4836	16.8327	9.52339	7.65813	11.7237	6.50849	7.11687	4.48957	3.1335	3.87147	3.24155	2.68153
Zm00001eb008660	5.17449	5.11623	6.2211	6.41333	234.094	208.639	232.905	197.034	11.5298	15.0981	10.2249	46.0437	28.9774	29.1581	75.9509	52.0169	58.3299	96.3406	76.0304	82.6473	7.58373	6.19802	58.3355	88.2165	11.7369	14.1664	46.8486	35.3079	19.0885	19.8224	35.3933	50.2525	28.1946	19.3729
Zm00001eb008680	0	0.336414	0	0	0	0	0	0	0	0.180886	0	0	0	0	0	0	0	0	0.464743	0	0.158412	0.094759	0.272522	0.160806	0	0	0	0	13.744	22.5305	23.1147	22.2339	16.6815	21.9813
Zm00001eb008690	0	0	0	0	1.1789	3.28383	0	1.79269	0.237628	0	0.531681	0	0.169291	0	0.357303	1.11603	1.37185	0.885824	2.09963	0.276718	0	0	1.21459	1.458	0	0	0	0	155.669	173.114	110.702	102.262	127.203	151.653
Zm00001eb008700	31.4341	34.0374	34.9812	34.5051	95.0774	97.9041	110.571	77.2264	49.5573	52.6926	56.8408	65.1915	65.4378	69.9176	37.944	31.8497	34.8297	42.9895	36.0015	41.2729	42.3526	36.7084	63.3878	63.5314	15.4489	14.0482	24.3005	19.8858	29.0977	18.2756	19.1505	22.3098	19.0423	15.0414
Zm00001eb008710	25.7062	23.1681	40.6537	27.2493	20.9512	25.4962	18.9094	41.43	20.7994	12.3816	21.4429	5.66962	11.4366	5.08902	31.5764	23.6198	35.6824	26.1907	28.9738	17.8144	2.78246	3.14359	6.34741	2.39722	10.6565	14.4812	28.9563	22.305	0.56774	0.320313	0	0	0	0
Zm00001eb008720	5.35033	4.67584	8.38083	6.23786	16.0646	18.7976	16.5955	18.1812	14.7491	16.1391	18.3674	19.7541	20.9049	21.0449	9.17072	9.09132	9.5959	9.97683	8.33856	12.1225	11.081	9.16132	13.1086	15.6355	5.506	7.45783	8.67761	5.1464	6.88075	4.51102	5.76616	6.65054	5.59894	3.79863
Zm00001eb008730	22.3029	26.4442	22.3778	27.2211	5.01418	5.65311	5.64764	8.6915	33.8333	33.3839	38.3681	50.1699	59.3918	61.4158	63.603	78.4971	78.6649	34.8305	42.134	42.4343	37.0555	29.4302	30.4417	12.5895	1.02968	0.983762	1.26663	1.12143	1.91882	2.21488	1.97951	1.74085	1.71971	1.7776
Zm00001eb008770	0	0	0	0	0	0	0	0	0	0	0	0	0	0	0	0	0	0	0	0	0	0	0	0	16.5297	15.7432	15.9579	16.9544	0.365118	0.604961	0	0.983224	0.287402	0.488508
Zm00001eb008780	5.98528	8.74859	9.35532	8.3513	37.1727	36.5557	36.847	37.5659	20.4449	24.71	21.1275	24.1274	23.3453	24.9932	28.5442	24.2688	28.8141	38.0561	29.8123	33.6674	7.77134	5.71432	16.1159	11.1677	21.1275	19.7248	24.5895	18.4971	17.9115	13.1448	12.5472	14.9405	14.8015	12.2043
Zm00001eb008790	0.81811	0.450164	0.906612	1.05463	1.30427	1.64362	1.1083	1.66274	0.539204	0.281211	0.445579	0.767047	0.592023	0.990543	2.84223	1.94087	2.66659	3.59315	1.85437	2.23152	2.11819	2.01649	2.66254	3.92879	3.76139	3.70767	9.36373	9.80457	7.15795	7.29815	6.12246	10.1935	5.47854	6.60109
Zm00001eb008810	32.4941	33.4292	31.4735	32.6816	262.814	263.504	242.262	239.017	41.8054	38.8036	40.0923	77.506	56.5509	60.9428	661.422	539.072	504.154	814.344	656.293	708.675	45.3974	38.1587	203.809	269.476	74.4449	65.5066	125.245	120.101	8.17084	9.68385	188.392	208.065	77.5641	59.5928
Zm00001eb008830	0	0	0.273908	0	0.869975	0.821124	0.576592	0.538814	0	0	0	0	0	0	0.463617	0.360599	0.396051	0.486026	0.607296	0.603621	0.063396	0	0.603447	0.778166	146.379	133.01	171.602	126.951	13.557	12.904	15.6043	16.9114	15.31	12.5909
Zm00001eb008850	37.9366	42.4285	52.5562	38.9644	30.6049	32.933	28.466	42.7903	55.67	59.3307	54.3184	48.4298	50.8111	44.5416	36.9188	46.1255	45.6154	41.6619	35.5265	39.3244	50.4179	55.3456	44.0266	48.9034	13.5752	13.0031	24.1106	16.7711	22.0595	17.2024	27.9966	15.446	19.7034	13.5264
Zm00001eb008880	4.00239	2.74737	1.80528	1.62506	1.80753	1.89199	2.35086	1.96553	4.86639	3.39277	3.4475	10.9889	8.33096	7.47686	8.42721	6.62284	9.33261	21.6575	15.3343	18.8468	7.5119	6.32174	19.6003	9.18952	1.68935	1.63678	1.64216	1.62619	27.9836	30.0339	18.9255	21.5999	22.5682	27.241
Zm00001eb008890	3.44037	1.91634	3.60765	2.89167	6.38169	4.95453	6.97511	9.06778	0.925725	1.47995	1.20182	3.2767	2.05273	2.19865	2.90873	3.07768	4.24946	3.81642	2.35009	2.91487	0.6409	0.779034	2.90584	2.0873	0.934938	0.659621	1.06945	0.873738	2.7964	1.94682	0	0.918225	0.779397	1.59787
Zm00001eb008900	7.96092	6.8438	8.19829	6.65957	35.9596	37.6272	40.3982	38.7612	5.79209	9.57106	8.30381	15.3262	16.5952	18.5515	19.0995	16.0701	20.4349	15.4088	14.0194	13.5698	11.3479	10.6327	22.2223	11.9407	5.40473	4.87332	12.1363	8.47815	3.93084	2.34633	2.63341	2.60394	2.63156	2.06932
Zm00001eb008910	321.539	303.937	236.11	322.802	24.8206	19.9961	22.1635	39.6236	337.275	348.601	375.199	206.565	257.23	204.104	187.644	204.374	180.261	112.016	119.223	90.7152	98.499	105.841	98.6619	26.3891	2.06868	4.66096	3.23462	4.10675	14.5481	11.0457	5.5629	4.60363	12.1898	12.423
Zm00001eb008920	8.64626	8.79575	7.76178	6.93992	1.19532	1.03425	1.84097	1.32081	4.24366	2.17309	2.68125	9.06677	5.63462	7.54465	16.1302	14.8924	17.0056	9.49202	11.7713	9.26219	33.6469	37.0341	48.3074	18.221	41.5141	37.2355	44.7568	34.1808	5.11789	7.15303	13.328	13.5011	9.49844	7.9676
Zm00001eb008930	0	0	0.300672	0.178472	0.155672	0.169671	0	0.251036	0	0.13104	0	0.162889	0	0	0.417634	0.548124	0.426167	0.370686	0.155581	0.21796	0.17781	0.14917	0.743402	0.352882	27.2279	23.8935	17.829	20.2912	34.0457	33.5752	21.8722	16.5549	35.9008	43.7453
Zm00001eb008950	6.43595	6.98423	7.95893	0.920824	7.51719	6.95161	9.15323	7.94401	8.41464	7.03665	5.63493	8.49526	6.65977	6.51703	7.25795	7.36583	11.3029	6.22508	5.9608	5.31907	43.0274	52.8889	26.1072	17.7749	1.78253	2.19966	1.38105	1.3179	1.98725	1.99283	1.36728	2.23354	2.12985	2.34897
Zm00001eb008960	0	0	0	0	5.9436	6.98955	6.55469	10.6427	1.17567	1.43503	0	0	0	0	0	0	0	0	0	0	0	0	0	0	0	0	0	0	1.52112	0	0	0	0.430935	0
Zm00001eb008980	0	0	0	0	0	0	0	0	1.15802	0	0.210556	0	0.46457	0	0	0	0	0	0	0	0	0	0	0	42.0718	55.8783	40.701	50.3654	17.9462	17.0178	12.4074	30.5878	24.3671	16.6596
Zm00001eb009010	3.98937	2.34181	6.45252	6.24522	0	0	0.543517	1.07423	2.15365	1.57538	2.39705	2.1948	2.75427	3.61612	0.28696	0.346284	0.676953	0	0.266736	0.15062	0.860113	0.928519	0.764051	1.6505	66.2626	64.1534	109.174	87.9353	94.3071	90.0253	44.0441	42.6786	85.6382	101.276
Zm00001eb009060	6.08726	6.6421	7.72659	5.59602	8.12422	9.46244	11.3011	9.60024	14.9907	20.0268	19.8764	12.4744	14.6674	13.234	3.37241	4.22052	4.04761	2.73435	4.28713	4.72379	3.12454	3.17553	4.85785	4.22155	1.39941	1.38535	2.46436	1.45256	0.828763	0.51313	0	0	0.469389	0.493085
Zm00001eb009070	17.4672	12.1921	16.9942	10.5565	29.7963	24.5523	29.1046	23.6098	13.4939	11.0546	10.8585	21.8827	14.3201	15.6831	47.5821	36.319	48.106	52.6767	49.1909	54.7843	19.9198	20.2518	36.5442	58.0213	117.047	143.609	100.617	146.368	36.1453	34.5147	34.5476	45.5822	47.3361	32.9468
Zm00001eb009080	6.31166	4.89061	5.36224	4.46101	5.28186	4.5624	5.36218	3.71037	4.7714	2.97152	4.84771	6.75937	5.90184	5.35968	16.6657	17.0397	21.8021	19.6676	16.7049	16.4941	7.2544	5.42114	16.0272	8.62065	0.654701	0.678898	1.41023	1.98292	1.86301	1.97037	11.6252	5.90193	3.60777	6.02126
Zm00001eb009090	95.8723	71.5231	60.7574	53.1166	112.355	113.776	101.797	106.99	39.7392	39.1875	46.2934	39.6624	32.9121	43.1837	50.6053	53.1203	71.5453	62.3003	51.0562	96.0624	101.334	101.919	172.214	263.106	56.9758	53.6241	44.618	50.5136	92.4141	92.165	123.314	130.128	65.0955	99.923
Zm00001eb009100	14.2087	18.8839	21.8421	16.4312	40.0628	38.615	37.5347	40.9303	48.8496	47.7004	48.667	34.1037	38.5302	38.8804	19.9799	14.8722	16.4405	15.3439	16.3462	14.4108	21.1959	16.1332	26.821	28.8763	7.1337	7.46981	9.71815	5.32304	7.04687	4.0693	6.04622	5.76456	3.77019	3.03605
Zm00001eb009110	5.00583	4.978	7.31545	5.15927	19.2385	23.282	24.7796	19.6022	19.8407	22.5963	24.1868	21.9694	19.3138	21.1984	10.2203	9.00098	12.9973	12.0069	9.91096	10.0918	12.9653	11.7718	16.9596	14.2127	5.54208	6.30445	8.04485	5.66354	13.5319	9.39369	15.9123	17.0703	9.31251	7.73876
Zm00001eb009130	1.72167	3.57814	1.71251	2.32718	4.35682	4.34337	3.0791	5.076	0.942288	1.57616	1.55286	1.39332	2.35017	1.92201	2.60647	2.88279	2.63208	2.58482	3.71167	2.06877	5.0085	4.5621	7.56691	6.30921	7.16907	7.82521	10.2741	8.63447	2.70684	3.44384	3.41711	4.68732	3.48999	4.62263
Zm00001eb009140	7.66036	8.44558	10.5572	8.58802	25.5388	26.1251	23.6978	26.3601	54.0273	36.0838	53.4149	30.9721	29.427	27.6858	11.0506	9.14495	9.82763	15.3249	9.91729	12.6263	17.8296	17.8894	19.8337	19.014	5.79023	7.43442	8.36135	4.91685	6.09781	4.06837	7.15499	5.30575	4.60837	2.81996
Zm00001eb009150	0	0	0	0	0	0	0	0	0	0	0	0	0	0	0	0	0	0	0	0	0	0	0	0	19.6231	21.2683	4.66974	5.41615	0	0	0	0	0	0
Zm00001eb009160	7.97974	8.57237	7.81878	6.12568	20.3287	23.0438	21.9249	19.3654	8.1378	9.10901	6.38785	14.2122	10.577	12.0966	41.9333	34.8311	40.9921	35.3345	33.6556	36.2992	18.9798	17.4208	40.2301	58.3636	53.0878	52.2286	29.8731	28.8089	74.9398	86.3709	74.6172	70.4857	61.0999	82.7496
Zm00001eb009170	5.07534	5.77735	6.93198	4.99529	23.1261	20.3012	26.7426	20.4515	29.4316	30.9927	27.6585	25.6268	17.8251	25.4403	14.8765	10.9863	13.0443	19.1065	16.618	20.8643	6.7228	5.62426	9.47193	12.9398	4.02795	4.18279	6.21672	4.66857	5.44751	3.46676	9.23836	7.43364	3.64379	2.65966
Zm00001eb009230	1.70376	3.74658	7.58455	4.63121	15.7811	17.2886	15.9161	15.512	8.62169	11.2785	8.46135	8.02419	9.20244	8.71938	0.946522	0.276657	0.389541	1.17413	0.380434	1.04824	0.712385	0.765219	1.03778	1.19409	0.936685	1.33858	1.94011	2.11162	0.863067	0.610412	1.84775	0.78826	0.424898	0.219674
Zm00001eb009240	135.238	144.449	144.423	196.706	60.8134	58.4492	64.9874	78.4103	191.216	191.174	184.914	171.772	180.473	176.898	58.739	70.1551	72.4688	49.6007	45.0153	53.3995	161.036	157.615	122.61	73.4497	5.15594	8.14699	7.51555	6.78285	8.82817	9.15972	10.7552	4.04592	7.42657	6.49305
Zm00001eb009250	0.671846	0.680349	0.46188	0	1.19734	1.2396	1.1558	0.083436	5.10809	2.91214	4.31959	8.04001	7.24154	5.58416	16.1675	14.5125	26.8374	18.0621	13.7522	19.4828	31.5416	44.9591	61.2829	42.9206	3.91379	3.6933	16.7851	25.3409	3.23553	4.77292	18.2176	29.943	12.019	10.3506
Zm00001eb009260	0	2.55143	3.88062	2.88056	3.39798	2.43242	1.88653	1.87904	6.28842	3.48457	5.87435	3.44961	3.78571	4.9748	0	0	0	0.391663	0.2487	0.832329	0.154452	0.400208	0.333515	0.281026	0	0	0	0	0	0	0	0	0	0
Zm00001eb009290	1.02422	1.37072	2.08776	2.48798	2.47549	3.15643	2.47787	2.64147	0.649606	0.751705	0.539788	0.659071	0.56579	0.701261	1.96266	2.93232	2.6713	1.87886	2.31079	2.50864	0.316419	0.277148	1.88846	1.42838	2.15331	2.50827	1.95782	2.16853	1.49687	2.20899	4.03526	1.90902	2.35192	1.72124
Zm00001eb009310	16.8261	14.1247	19.608	13.1986	57.1069	59.1434	54.4559	55.8681	49.0041	43.6894	45.5066	47.7489	42.6461	51.6621	30.5074	25.5344	25.6652	38.05	31.9488	25.7209	18.4822	14.595	33.5436	39.4617	17.8183	19.1811	25.0232	20.0645	19.9951	13.7451	14.3116	13.5924	14.8933	12.1991
Zm00001eb009320	2.31864	2.39065	1.70165	1.33213	5.8888	5.26208	6.2603	4.13152	3.94841	3.22239	4.5682	4.84793	4.16842	3.87433	12.372	10.8772	13.5015	12.301	12.5602	13.233	1.71113	2.17661	13.3198	16.5565	1.75283	3.07993	8.43254	8.69295	4.7655	5.7491	11.5724	20.4074	10.2102	8.72514
Zm00001eb009340	2.02823	3.68703	3.2225	2.28282	4.15228	11.2085	2.55355	2.65903	0.071187	0.953284	0.134932	0.093261	0.012255	0.095064	0.835712	0.473355	0.368822	1.40224	0.642821	0.667782	0	0.119886	0.245102	0.360455	7.07058	6.55663	7.93271	4.47278	27.1461	28.4749	21.6781	27.5133	28.1893	23.4293
Zm00001eb009360	0.146279	0	0	0	0	0	0	0.073035	2.59883	2.55986	2.58157	0.554933	1.00257	1.26513	0.088181	0.157227	0.352877	0.165878	0.036173	0.111383	0	0	0.109871	0.110515	6.10646	4.81984	3.04156	4.10181	4.26358	4.88329	3.90981	2.883	3.56385	4.80442
Zm00001eb009370	11.8354	11.6257	14.8337	12.5309	16.3372	17.7458	17.9794	19.1588	27.1656	31.9548	28.8022	24.384	25.6618	25.9144	10.2129	10.2655	12.2684	11.1998	11.3573	10.7229	12.4659	10.3551	15.1443	13.9608	4.18445	4.24864	6.07723	3.65011	3.07812	1.74206	1.94012	1.04363	1.38623	1.05857
Zm00001eb009380	0	0	0	0	0.098792	0.041741	0.299931	0.084466	0.104461	0.044118	0.055886	0.086774	0.136258	0	0	0	0.070945	0.074321	0.075247	0.14951	0.025933	0.056516	0.256751	0.245821	2.56648	3.08544	8.51082	7.75119	1.55167	2.16648	2.73931	3.0108	2.15346	2.38947
Zm00001eb009400	0.336278	0	0	0	0	0	0.51975	0	0	0	0	0	0	0	0.228138	0.116101	0.047277	2.38753	0.557489	1.46537	0.234165	0.279623	0.23721	7.26017	0.083115	0.091535	0.68053	0.114022	3.28455	4.0933	2.41605	5.8814	3.39285	2.04751
Zm00001eb009430	5.55855	7.58487	9.69608	6.34719	43.6769	50.4126	52.1946	41.6506	17.0949	16.4011	19.8695	19.6241	13.2985	19.3357	32.0591	21.1067	22.1776	48.8574	37.0294	48.9186	19.4438	17.7187	26.5866	79.5843	7.81846	9.19098	9.22226	8.19843	48.9356	39.9285	64.7432	66.1284	47.0298	52.5686
Zm00001eb009460	11.1137	10.3123	10.1858	9.42497	0.732719	1.79405	1.31878	1.87734	12.8975	14.4732	12.4394	10.3658	11.1164	10.5593	11.6806	11.3761	11.9887	6.33562	7.43847	7.4661	11.4784	8.86437	14.894	9.42419	3.06685	3.88038	3.04309	2.66285	3.94641	4.01396	1.24877	1.87047	2.49138	3.18301
Zm00001eb009480	34.8643	32.4783	38.1886	36.9909	31.4243	31.0303	30.495	36.4898	33.5348	32.537	34.021	36.2059	37.7297	34.6623	36.5123	32.9471	39.1387	41.6929	35.8194	35.8579	40.3216	35.5665	31.0726	34.9785	11.673	10.2746	15.5003	8.58751	34.85	33.518	41.6727	43.1548	31.1236	32.8049
Zm00001eb009490	3.93774	1.27002	5.02998	2.92142	6.35042	4.22197	5.73779	6.58633	276.479	234.309	210.147	150.112	177.704	178.894	3.28527	3.82456	1.80667	3.20019	2.69985	2.39086	2.16825	2.96649	5.23331	7.74129	0.496772	0.803034	1.18473	2.10388	0.243319	0.284737	0	0	0.152819	0.305792
Zm00001eb009500	13.4065	25.348	24.437	23.5517	12.0711	13.8452	11.7835	12.0805	36.1897	40.2147	45.9332	29.9319	34.6602	31.5077	72.1364	115.457	93.6188	68.9931	90.5083	81.2944	85.5056	86.9209	78.772	48.8731	13.4281	14.06	19.4425	17.4336	17.902	16.2882	19.9502	19.8322	19.0248	17.9838
Zm00001eb009510	8.92867	13.6065	17.3511	14.2589	17.7373	18.6897	21.9938	18.7378	38.9209	60.2907	42.8654	40.3176	49.2888	73.4467	10.8749	10.0822	10.1706	9.05238	8.75918	14.3693	27.1541	25.7736	34.0543	58.3153	21.6317	23.1719	20.3157	18.4013	26.9856	21.6354	22.729	18.0457	28.3241	28.6562
Zm00001eb009520	4.0657	2.00547	3.56469	3.20471	0.183848	0.503987	0.242046	0.906598	0.554621	1.0152	0.859683	0.414454	0.373662	0.449233	11.6866	16.7321	14.8216	8.40821	13.948	7.22915	0.132916	0.094503	0.02999	0.013536	0.833664	1.20253	1.18755	0.665806	0	0	0	0	0	0
Zm00001eb009540	9.79069	8.88987	8.55992	8.59892	33.5491	44.7761	36.3456	27.8406	8.63293	12.8765	11.6848	2.87196	1.61377	1.20995	14.1086	6.00505	6.16677	30.2254	22.8922	28.5747	5.61059	4.74564	38.8244	89.1668	16.1922	16.4552	10.2767	14.5071	13.1634	8.42887	68.9292	53.4987	33.0934	25.0621
Zm00001eb009550	3.33973	4.25012	3.35744	4.12616	5.26074	4.85405	3.70748	4.18544	6.0064	5.23536	5.16852	7.69622	5.8696	4.2788	12.3918	7.70967	10.171	10.094	11.6899	13.019	2.84395	3.68442	17.5927	15.7146	6.58594	5.68215	5.50431	5.95273	7.17573	7.98675	9.17769	7.11927	6.90091	9.36585
Zm00001eb009570	2.50851	0.986982	2.44049	1.18633	8.71423	9.78204	9.57508	6.33155	1.61543	2.35072	1.84525	1.79081	1.49666	0.848365	2.64774	2.39214	5.35068	5.63273	5.83063	10.6312	4.57939	3.88471	5.27902	7.54748	2.1596	2.865	5.60923	6.15786	14.1575	17.9626	20.0458	35.8645	16.7265	12.3091
Zm00001eb009580	61.5523	60.4502	68.462	53.6996	45.004	44.9356	42.5487	57.0474	46.9615	49.5204	48.6076	50.9087	54.2498	51.7094	21.3035	26.2852	30.4894	21.2504	20.8506	23.8719	31.6682	32.9384	40.1061	39.2979	2.41025	2.58245	6.39522	7.74897	4.78452	3.48745	0.671092	0	1.71669	2.88934
Zm00001eb009600	2.64914	3.49733	3.89026	2.86778	2.08869	2.05151	1.88953	1.35615	4.11339	2.95271	3.4402	3.36995	3.78174	4.39094	9.44862	7.34875	13.7046	4.86048	3.68033	3.50452	11.6017	11.9238	7.05806	2.73157	4.24957	4.26384	4.33127	4.20997	3.26624	6.23685	2.82243	5.86458	3.82097	4.57262
Zm00001eb009620	3.70666	4.4312	5.3821	4.54435	118.517	109.846	101.883	61.6633	0	0	0	2.11499	0	0	0	0	0	0	0.378498	0	0.928047	0.613311	7.37748	0	27.4186	33.2615	76.9863	81.4669	4.57442	4.07786	17.1338	21.7949	12.3207	8.01626
Zm00001eb009640	0.78739	1.06566	0.587433	0.632016	0	0	0	0.219155	0.328143	0.561853	0.276251	0.106177	0.240341	0.292692	2.9069	2.66651	4.39611	1.732	1.1254	1.75941	0.970456	0.549497	1.18433	0.889887	16.99	15.4656	13.7975	14.713	9.57197	12.6457	12.613	16.1881	9.97087	11.5217
Zm00001eb009660	0	0	0	0	0	0	0	0	0	0	0	0	0	0	1.41983	0.897085	1.55657	0.644225	0.726725	0.412883	1.43324	1.48771	1.47555	1.1398	11.0595	11.7875	5.78388	3.9101	3.17812	4.0218	2.30272	3.00786	2.75537	3.13789
Zm00001eb009730	2.73267	4.88311	5.78826	4.37527	1.96527	7.4543	7.39102	6.006	5.5691	10.6919	9.17711	5.94067	4.38378	3.67688	9.51323	6.98203	15.5564	8.52486	4.63456	6.45686	7.94747	8.01845	15.4471	9.01415	13.8457	15.1934	12.443	10.6092	2.38608	1.43892	2.39351	2.60704	1.52425	2.78077
Zm00001eb009770	8.16892	9.40307	9.41769	7.85546	15.1055	11.5188	12.2003	10.5816	6.06213	6.50654	7.74086	7.42404	7.91009	7.83338	13.3224	13.6289	11.9069	14.4645	14.7251	17.5438	4.15423	3.98772	8.46619	7.95909	5.97279	8.87722	19.2409	14.8266	2.74934	2.94308	0	5.75389	4.70597	4.57601
Zm00001eb009780	27.2198	30.3029	17.7846	19.0569	11.9701	10.7278	13.606	9.75156	9.24735	12.9333	10.9164	10.0666	11.3811	12.4152	96.1782	92.8071	93.8367	76.1578	82.2759	61.2996	14.6102	15.4462	45.4574	49.3822	14.7424	13.7418	25.5225	27.9088	6.54331	6.883	6.50546	6.67895	5.15342	6.81057
Zm00001eb009800	0	0	0	0	3.03043	1.92136	2.83033	1.38008	0	0	0.847944	1.06507	1.31912	0.770672	35.7457	29.7306	33.5659	23.859	26.9105	24.006	16.776	14.3047	28.5592	17.8392	0.128081	0.047322	0.059572	0	3.13793	2.34828	2.17587	5.35049	1.66992	1.44302
Zm00001eb009810	14.0045	14.051	15.767	12.3597	73.6774	80.871	82.7769	75.8574	22.068	25.2498	23.233	33.1384	28.9136	32.8769	26.9044	23.687	28.6619	32.2864	27.6323	24.9019	13.9361	11.8569	38.7922	44.8889	23.9713	22.5984	30.7684	20.266	24.8976	14.708	20.941	15.691	16.2452	14.1672
Zm00001eb009870	4.75963	6.1264	3.72958	5.21446	8.49208	5.90406	6.8054	7.17379	28.5046	31.9992	29.9719	37.0465	33.6697	30.9652	71.9384	102.808	76.2402	38.1364	51.9596	46.7441	13.4049	12.9939	33.8199	21.4895	2.82766	3.31679	3.36384	4.85898	7.83995	6.65773	8.00599	7.14494	6.66898	6.84117
Zm00001eb009880	16.1989	18.6026	21.309	19.6541	40.6361	42.8988	41.3411	41.3266	37.6443	37.9767	36.7818	32.4035	31.7095	32.2155	26.975	22.8433	25.7098	32.4636	25.8869	27.3068	20.9984	18.474	22.7459	26.3921	13.5497	15.0372	18.0304	12.2709	8.74578	5.4837	7.44501	6.89941	5.27941	4.00602
Zm00001eb009890	123.754	117.415	162.281	148.843	82.409	90.1884	79.3767	147.848	81.1444	85.887	67.9992	92.0729	100.049	92.5929	77.311	79.314	93.2753	54.3376	54.8946	54.0263	75.1256	71.9415	68.419	36.6677	12.9035	11.0657	3.88051	2.57914	22.4068	21.929	4.17537	4.97832	12.1434	12.7533
Zm00001eb009900	76.4104	69.1257	54.8927	85.5356	227.497	218.123	233.592	198.301	40.4652	44.6487	56.1005	104.116	104.076	117.871	62.9672	67.1538	73.7086	70.5798	63.2581	68.4846	46.7375	51.6619	133.538	97.8571	543.849	559.671	414.317	531.29	130.601	132.959	199.181	189.068	197.989	150.754
Zm00001eb009910	1.96171	0.511398	0.885219	0.182274	1.06051	1.91783	1.5503	2.63895	1.15499	1.58545	1.5333	3.0596	1.80593	2.51511	0.437216	2.35053	1.06144	1.39156	0.712269	0.524875	2.34827	2.68332	1.38418	0.733004	0.537637	0.770301	0	0.957113	0.296332	0.098288	0	0	0.171341	0.750421
Zm00001eb009920	96.9327	80.7818	64.0332	82.6446	303.456	281.226	248.874	268.544	57.2386	64.5512	62.2458	142.672	129.07	137.454	88.8957	101.161	90.6296	88.8829	101.245	91.0074	73.9663	76.6981	223.264	163.582	611.836	600.102	463.421	561.466	223.093	242.241	243.29	251.917	318.443	285.382
Zm00001eb009930	0	0	0	0	1.69757	0.719395	0.810649	0.595037	0	0	0	0	0	0	2.30609	1.42912	2.00847	4.32505	3.29093	2.44524	0.227341	0.205993	3.57306	2.8872	0.077249	0	4.45368	6.94419	0.276821	0.534604	3.1215	4.44482	7.06301	2.12136
Zm00001eb009950	0	0	0	0.380668	25.2371	32.5811	27.7081	25.7992	0	0	0.327498	8.36278	3.31656	1.57237	5.38025	1.25623	0.484252	37.7237	18.1134	21.5575	0	0	12.0925	18.3768	0.415652	0.130324	3.10146	6.29341	0	0.304158	0	0	0.096097	0.140879
Zm00001eb009960	21.3916	21.5397	23.614	27.2432	14.8411	14.7475	16.6576	16.8539	22.8477	19.6722	20.8223	15.9567	18.8352	22.3523	25.8002	28.9712	26.8271	21.8672	22.2683	21.8873	16.3803	15.8642	16.9821	15.5849	8.47024	13.2162	13.3897	11.8319	5.37436	4.33029	3.31981	5.8372	5.49355	3.82699
Zm00001eb009980	6.31554	6.50615	8.9745	6.24261	26.575	26.4684	24.2078	27.5776	20.0757	20.063	19.3212	17.0778	18.5697	18.1576	8.599	7.80864	10.7308	10.6821	8.8737	10.7564	7.37186	5.33773	16.0318	18.7594	7.12518	7.57209	6.97659	4.52122	3.88815	2.54985	4.39097	3.59847	4.51497	2.66854
Zm00001eb009990	5.73983	4.55243	6.57226	7.0072	5.31994	6.01331	6.4276	6.2786	27.7216	20.1764	22.0904	13.6805	14.2979	11.709	1.63727	2.81829	3.76467	3.90133	5.04083	3.23091	5.16934	4.24312	3.61151	9.1117	1.19443	1.25328	1.59674	1.20159	0.494379	0.489305	2.56154	0.80225	0.539784	0.419252
Zm00001eb010020	1.63746	3.33204	2.43464	2.25927	8.2279	9.28305	8.19063	9.24287	10.982	10.0837	9.3761	7.41353	6.2813	6.8897	2.98269	2.20135	3.2428	3.62667	2.83042	2.60985	3.76182	2.48683	5.82699	4.55734	4.09614	3.2765	7.05594	4.02535	1.37607	0.534981	0	0	1.09597	0.983884
Zm00001eb010030	37.9363	40.1334	44.2673	39.1661	217.524	220.509	227.859	190.898	50.5385	70.4153	52.1809	77.9396	68.6366	73.5176	87.3649	62.139	66.637	110.331	91.1967	91.9803	20.642	18.9449	70.3675	94.7832	79.091	73.242	108.875	82.5685	86.1453	82.4898	135.903	122.53	91.526	82.9156
Zm00001eb010040	28.8313	30.6397	30.4235	21.8421	26.3215	26.699	22.754	23.7458	17.6157	15.9442	15.0962	20.0503	19.0492	19.9771	77.5091	56.3822	52.6988	73.8118	60.3955	58.2746	27.9465	34.8102	39.2714	77.0345	43.8884	40.6871	33.8463	36.2038	316.171	347.429	166.769	218.663	266.544	332.544
Zm00001eb010060	1.30721	2.0013	1.38267	1.24483	1.24522	1.39783	0.91529	1.317	0.977275	0.554802	1.01957	1.00175	1.18573	1.45336	22.2191	21.4211	13.9504	8.1676	17.7322	17.0474	0.962802	0.991611	4.1619	4.95018	11.2319	11.7466	7.60329	7.93562	3.87572	4.32602	5.25745	4.3063	4.07204	2.70447
Zm00001eb010070	0.943709	1.42708	0.989286	1.34845	0.774226	0.797273	0	0.628307	2.97698	5.30056	3.12793	3.96834	3.81399	3.70602	0.523307	0.484951	1.203	0.430794	0.515556	0.490986	1.99937	3.13979	3.87173	2.66677	41.0183	40.49	36.544	21.313	0.754954	0.496465	0	0	0.295392	0.501573
Zm00001eb010100	1.02982	0	0.488295	0.358099	3.38204	2.02535	3.15701	3.12882	0	0.141664	0	0.685122	0.251868	0.634893	0.807748	1.04065	2.89747	0.927686	0.248154	0.278895	0.764526	1.29353	2.48234	1.25516	1.81655	1.37261	1.93834	3.66956	1.67035	1.00177	0	0	0.883486	0.592271
Zm00001eb010110	0.657344	0	1.08167	0	0.442088	0.798045	1.44507	0.863043	1.61815	2.47847	2.20141	1.86731	1.81522	1.68483	0.570293	0.479451	0.357203	0.547959	0.920537	0.302665	0.72072	1.03604	0.673716	1.10244	6.41416	3.82607	1.98641	2.67963	0.767069	0.934666	2.43255	1.0772	2.33529	1.46688
Zm00001eb010130	4.04451	4.08667	5.43464	3.44422	4.32954	3.13675	13.0967	3.12334	1.96562	4.10141	2.8607	1.24259	1.5416	1.84201	93.0143	49.0431	33.203	52.9287	62.559	123.629	19.5906	45.0655	10.732	10.9792	27.747	31.8826	14.6429	13.8699	57.6136	41.2735	42.6539	23.9485	28.2745	59.3143
Zm00001eb010140	10.157	13.8276	13.6438	9.72854	2.90904	2.26233	4.94167	2.5884	26.3417	23.2475	21.4764	19.5045	18.2341	21.4387	15.8088	7.2294	10.1184	10.822	11.8711	24.1755	55.8995	56.4988	63.0196	110.558	78.1	79.3529	57.5944	56.5892	234.843	202.156	141.748	121.339	180.082	239.002
Zm00001eb010150	4.66573	4.77601	4.88342	5.83854	159.904	156.558	158.521	118.248	6.29832	20.3716	13.264	11.861	11.6904	11.0395	43.0761	27.0439	23.2311	37.5778	34.5089	37.0082	2.14683	2.4778	14.4026	9.45484	16.0104	12.6978	20.5338	17.6985	26.2053	22.1071	24.5244	30.7427	24.3915	21.5034
Zm00001eb010160	14.3146	18.0641	20.3476	19.2904	55.6606	42.4833	55.6687	43.7889	13.3542	16.2028	13.2774	20.9787	16.2165	18.5484	17.1336	14.3072	17.911	17.0619	15.6592	16.9428	10.4361	9.83501	23.5678	23.027	20.2115	19.3487	24.217	18.234	26.1732	23.6945	36.8371	42.3548	30.0927	29.3572
Zm00001eb010170	12.1971	12.2682	7.26283	0	0	0.932168	0	0	0.270189	0	0	0	0	0	1.60036	2.92889	2.41125	1.00738	0.273926	1.36729	12.0252	9.71697	9.5726	3.44268	0	0	0	0	4.17709	1.82869	0	0	0	0.267496
Zm00001eb010180	3.56415	3.00862	4.17794	12.4007	0.901272	0.878318	2.18626	2.1928	3.15713	3.03294	2.67623	3.74184	2.42694	3.02351	0.546129	0.546527	0.931767	0.051211	2.21481	0.241227	10.5794	11.3665	10.4195	2.35178	7.72096	7.64407	4.47859	5.64013	0	3.81573	2.27062	5.00681	4.00518	5.02227
Zm00001eb010190	7.37007	10.4352	8.62505	7.86955	16.4407	17.256	13.7142	16.9849	26.917	27.3289	23.6691	29.4733	29.7466	28.259	20.2022	15.7067	19.0023	17.7274	15.1653	14.256	16.9328	19.7244	23.7983	25.4796	6.54266	7.3232	9.59146	6.17213	2.45389	1.32927	2.3534	2.52793	1.12887	1.02157
Zm00001eb010200	15.769	21.9046	16.9471	19.0408	29.1066	31.9565	27.5547	36.5881	11.119	17.4581	13.1891	27.178	34.3433	33.1048	35.7525	39.1104	44.1265	24.1709	23.1091	23.8404	26.1292	23.8065	37.3909	24.6129	10.5816	15.2391	23.1541	19.2337	13.5903	10.5517	12.4558	10.1479	14.9631	13.3007
Zm00001eb010210	0.223593	0	0.130478	0	19.326	6.44063	17.1439	5.5481	0	0.040641	0.172883	1.01843	0.308523	0	4.26427	3.47761	10.3079	13.7391	14.9309	18.3375	0.197351	1.10582	10.9385	10.8352	0.256932	0.415646	7.06903	10.9915	0.766917	1.2571	9.63513	14.5863	13.0296	6.28651
Zm00001eb010230	35.0514	26.7227	30.0651	31.4869	46.3728	46.1004	34.083	43.3889	66.3773	59.4077	66.432	82.0482	64.0014	52.582	113.486	130.902	97.3154	169.737	194.79	199.261	22.7916	23.0537	53.9415	64.3138	69.4222	74.3741	100.57	71.6214	80.2287	74.3533	86.6744	95.4554	88.3326	63.2213
Zm00001eb010240	19.7326	17.4586	18.838	20.0136	41.3742	41.0208	40.3474	47.4181	3.62747	3.29391	4.15855	13.7721	12.3961	13.8119	24.1707	28.8249	36.183	31.0349	27.2589	34.1428	8.44451	9.52751	49.4811	25.4023	42.6597	46.0439	50.3014	47.8457	57.7548	47.1657	39.4641	42.6409	56.8996	56.2443
Zm00001eb010280	14.6534	13.2946	19.6399	16.7548	24.7908	30.9239	29.7126	30.4223	50.5878	46.1674	47.8468	38.6346	36.5749	39.3643	17.3554	13.7662	16.8632	20.2342	17.8728	17.4752	21.244	16.5526	19.4283	21.462	3.89037	5.28003	7.01307	5.30452	4.46481	3.02996	2.66365	1.64227	3.32672	2.26543
Zm00001eb010300	132.439	130.884	108.254	121.773	96.4976	100.149	89.9614	109.21	55.5895	58.9873	58.0373	71.0715	78.4672	86.4943	64.567	90.6399	83.0787	57.2249	72.4346	67.8086	49.0369	55.1705	58.2584	46.985	195.723	202.405	184.649	206.358	61.9381	64.7871	60.7022	82.4685	73.1539	65.9094
Zm00001eb010310	15.9135	15.7523	21.5322	23.7565	31.9152	31.792	32.9019	41.0901	62.492	43.2042	52.7815	43.8034	37.6907	43.2427	16.9364	13.1447	15.1731	12.1625	12.9367	11.3867	11.5962	12.7496	14.4636	13.1507	3.71479	3.98012	6.8999	4.67536	4.50167	2.89878	4.881	5.07582	2.3632	2.95215
Zm00001eb010320	5.75683	10.861	9.16819	5.47029	27.663	28.0128	34.7164	16.7544	14.1857	8.21332	9.12231	11.7059	7.68374	10.6288	6.76914	9.05106	6.06063	8.29977	7.85105	11.2839	8.38427	8.83328	20.5736	32.4014	25.1074	25.498	20.6397	22.6461	4.12877	4.68385	14.2601	18.1244	6.78218	7.92026
Zm00001eb010330	0.432374	0.419513	0.452325	0.526917	2.08701	2.4255	2.66643	2.44248	1.35264	1.72082	1.27675	0.836513	2.08984	1.6929	2.92729	2.32668	2.65262	1.85914	2.81751	2.34719	0.861634	0.401213	2.17831	1.74699	1.19384	1.32388	0.918601	0.856609	0.526611	0.445753	1.51623	0.459336	0.387063	0.347138
Zm00001eb010340	5.68311	6.50806	7.42456	8.3642	4.53545	4.3916	6.63563	4.41097	19.782	19.0128	24.5978	25.4258	26.2492	29.074	61.9205	83.9847	19.4986	44.3207	61.5526	54.1425	51.2499	51.7163	29.3325	27.378	8.15052	8.18594	4.46642	4.15347	6.36815	9.44374	2.73732	5.2119	4.02818	6.67286
Zm00001eb010360	1.37951	1.86193	1.51731	0.841866	0.217399	0.225444	0.139929	0.255578	0.816146	0.888895	0.581121	1.84122	1.83551	2.06217	4.63278	4.92193	4.83652	1.60357	3.00181	2.63331	3.72623	5.37435	4.48018	2.14598	8.39683	8.04229	5.9028	7.04045	38.2563	46.2193	11.8777	13.4391	21.1277	30.981
Zm00001eb010370	143.069	188.724	155.544	151.299	60.7977	74.4218	57.638	59.7484	53.6976	67.5017	54.547	90.152	84.4734	94.423	81.7118	94.1559	62.8477	51.9693	65.3212	70.3723	23.4082	43.3699	44.2149	64.4217	249.466	246.907	173.672	196.952	111.137	115.742	82.856	127.977	114.959	139.067
Zm00001eb010380	1.653	2.98498	5.49764	4.66308	7.40072	9.39814	9.42287	11.4066	2.29616	3.7701	2.61496	2.83612	3.36255	2.7569	8.52218	6.21243	4.47522	6.91192	0.501196	3.00306	3.24671	0	1.46123	0	0	0	1.09851	0	0.723504	0	0	0	0.361427	0.524381
Zm00001eb010390	0	0	0.332783	0	3.7403	0	3.99643	4.40029	0	0.714162	0.476477	1.49872	0	0.682844	0	0	0	0	0	0	0.30536	0.223981	0.344101	1.5245	2.30356	4.55896	0	0	4.73368	0	14.6408	14.4317	6.01167	1.90597
Zm00001eb010400	77.1702	84.8719	86.7493	90.6874	139.704	133.197	132.87	132.012	123.029	139.754	139.012	112.289	121.092	128.467	60.8782	61.2069	65.851	59.4285	56.6198	69.2827	71.5291	65.1164	72.4917	69.7475	77.1067	82.4344	102.57	92.1746	54.902	47.5212	76.1968	72.4517	53.9736	49.2898
Zm00001eb010410	46.02	47.9788	44.9674	44.3423	17.4197	12.5961	15.4627	17.0843	146.126	89.1842	152.128	97.0721	88.5447	73.443	21.5846	13.9631	19.7122	20.723	17.8738	22.6518	56.9986	57.1683	40.805	33.6369	21.3141	23.2791	18.6715	15.831	22.0465	19.7504	18.9919	17.9296	12.8558	17.3831
Zm00001eb010420	0.181238	0	0.204585	0	0.166556	0	0	0	0.41434	0.276908	0.293911	0.102543	0.163475	0.240045	1.25175	0.760966	1.05532	1.20492	1.52131	1.73368	0.114629	0.102276	0.116473	0.059536	23.4004	23.5973	27.5417	33.8122	51.8239	62.085	35.565	31.4911	36.583	52.9725
Zm00001eb010440	0.10208	0.290975	0.171654	0.262077	0	0.037557	0	0	29.5768	33.5438	33.0666	39.5268	41.8183	33.7055	0.310517	0.355053	0.184711	0.879041	0.758872	0.84431	1.01263	0.874178	2.75855	0.200741	16.459	8.70325	6.13469	8.56441	2.95589	3.45402	3.95265	1.75254	2.09934	2.46263
Zm00001eb010450	0	3.03048	6.46501	7.05935	8.28509	12.0441	9.02552	7.0894	0	0.160442	0	0	0	0	2.63901	3.57196	4.14726	3.05958	4.71548	1.46052	0.113578	0.413661	2.9489	1.16611	25.8256	20.7447	17.6487	19.7966	5.0392	6.59813	15.0511	9.74656	3.54398	5.50262
Zm00001eb010460	0	0	0	0	0	0	0	0	0	0	0	0	0	0	0	0	0	0	0	0	0	0	0	0.285606	4.58913	2.47786	3.12346	2.64481	4.49147	6.22982	3.46372	6.8117	4.27979	3.43418
Zm00001eb010480	1.39258	1.28166	1.58562	1.01456	1.01557	1.9201	0.451751	1.39254	0.969466	0.256878	0.565878	5.22141	3.89233	3.62912	30.0014	27.9328	24.5538	58.9802	42.0168	34.6731	2.75228	4.50973	24.3118	14.3913	43.3187	35.4642	23.0752	20.3492	13.8906	17.7376	19.8884	13.9374	33.5732	21.0912
Zm00001eb010500	48.3941	55.5908	29.361	41.8405	67.1968	37.0066	62.7346	39.3816	0.736816	0.989159	0.708186	1.9783	1.86563	2.1502	6.44949	4.08588	13.5323	12.1609	11.7554	18.2791	4.61573	4.78242	17.0518	25.4335	30.8943	30.3809	25.8689	26.3502	7.69663	14.2752	29.1702	40.2878	12.524	12.9317
Zm00001eb010530	0	0	0	0	0	0	0	0	0	0	0	0	0	0	0.60691	3.87622	1.9675	17.3746	42.7511	686.056	0	0.215579	0.621547	1.85283	2.76421	1.07137	4.39918	4.36027	6.12692	7.7263	20.8135	57.8453	16.8084	8.70187
Zm00001eb010540	8.80346	10.794	11.4712	18.103	3.26515	2.89734	2.17077	7.12808	4.11586	3.12194	4.38028	1.78768	1.91579	1.8961	53.394	52.0942	80.1859	29.5724	34.9217	33.1726	66.4942	59.3764	107.477	14.1125	0.064233	0	0	0	0.234962	0.107803	0	0	0	0
Zm00001eb010550	0	0	0	0	0	0	0	0	0	0	0	0	0	0	0	0.103972	0.262155	0	0.093029	0	0.193161	0.062822	0	0	1.50277	2.19884	1.21235	0.903019	16.3959	17.5404	16.5084	13.4298	22.3376	23.594
Zm00001eb010560	9.6812	10.3213	15.9062	11.0865	4.065	4.32205	4.40753	4.99933	10.0644	10.696	8.26262	2.83977	3.01403	2.51961	2.63816	2.93849	4.40953	1.76508	2.12496	2.77601	3.62237	2.95341	3.17435	2.49091	20.9485	22.9545	23.2952	12.2109	10.3027	8.53215	11.9511	11.6389	10.9833	6.44729
Zm00001eb010590	10.9051	12.8125	11.3454	12.1996	10.0967	6.63663	4.54991	9.32637	50.9339	60.9749	64.0569	56.2136	71.1819	54.5952	32.724	45.4063	48.7824	26.0894	32.0787	26.5973	16.4886	14.4085	21.1247	16.2827	6.16135	8.22048	10.9972	12.7484	5.12308	3.49406	0	3.58518	3.88764	2.49594
Zm00001eb010600	0.931054	0	1.10138	1.02716	1.96599	2.04585	1.97868	1.8583	3.61589	2.61653	3.48761	3.78017	3.66718	4.15754	19.8363	12.4222	15.2303	15.1446	11.4717	14.4923	9.57095	4.72837	8.27883	9.1296	2.88868	3.72091	3.641	3.28063	6.33847	5.7894	3.8947	3.77591	3.91023	5.23151
Zm00001eb010610	0.49718	0.910473	1.94733	1.43529	5.3666	3.43185	4.95628	2.70222	0.437646	0.3682	0.468363	0.616456	0	0.555248	3.45341	1.87853	4.14608	2.51961	2.53906	2.47913	1.15531	1.12454	5.57082	8.0604	6.72774	4.56316	6.21211	7.27687	5.36755	5.82406	5.92696	5.29378	3.70121	3.85839
Zm00001eb010620	13.5891	14.8478	17.9956	18.3266	44.6415	49.6045	54.7238	48.6958	51.7285	49.3169	59.6091	45.8071	39.0922	42.4433	18.077	16.1874	18.3846	21.4776	17.9122	20.9366	25.9846	22.7066	28.9613	42.2271	6.40613	6.0702	9.00026	7.00133	5.47282	3.17417	5.4844	5.48677	3.00507	2.27039
Zm00001eb010640	2.98636	3.26111	1.74134	2.59509	5.35686	2.88467	4.77966	5.14806	0	0	0	0.243648	0.102581	0	23.8362	14.6549	13.7255	33.2642	21.8724	26.4087	0.934395	0.500001	4.67747	10.1886	3.33288	2.72827	10.8047	12.4249	0.641799	1.23679	4.54924	5.54602	1.92456	1.18876
Zm00001eb010650	1.14663	0.41771	0.980875	1.22936	2.39349	2.59282	2.01667	2.62562	0.997008	1.05511	0.798359	0.597458	0.579267	0.685863	1.88916	2.16886	1.99167	2.21992	1.9268	2.0215	0.20458	0.141618	1.30158	1.01766	0.938848	0.702466	1.07778	0.884071	0.372927	0.404381	0.405827	0.562338	0.512118	0.425385
Zm00001eb010660	2.2132	1.8127	1.81405	2.4561	0.133176	0.056693	0	0.138167	1.13731	1.80521	2.09927	0.819346	0.711148	0.922947	2.40806	3.26939	3.08659	2.22984	2.17139	1.20042	2.74925	3.45917	2.97686	1.97557	0.299143	0.140147	0	0.091402	1.36989	1.59418	0.38849	0.783818	1.19281	0.892786
Zm00001eb010680	94.9862	76.3825	112.903	95.5423	30.4411	32.0928	33.7998	44.5466	89.4838	93.8403	101.369	80.4787	76.0346	78.7582	29.0087	35.8402	31.2115	27.9773	23.81	26.0882	69.959	75.2969	44.6417	45.3075	2.76189	3.05866	5.62117	3.94673	4.14889	3.76014	0	3.12683	2.39977	1.59986
Zm00001eb010690	23.5183	19.1754	24.1085	23.732	17.1353	19.1232	14.8648	22.8935	12.7398	15.3345	10.9468	20.3872	17.5748	18.309	21.8274	25.9507	25.2414	17.4048	21.0168	18.5042	18.1755	20.5524	26.5183	23.0178	12.5545	17.2133	17.6346	14.6762	32.952	27.4549	23.8288	17.981	25.8668	25.971
Zm00001eb010700	14.7676	7.99503	8.45172	11.6256	99.6083	98.2776	91.9413	88.8176	4.0072	5.7539	4.83824	14.2876	16.1437	20.493	38.6965	43.8685	37.2114	29.2869	33.5731	26.5571	3.53978	3.32164	50.4286	24.3314	106.234	97.9437	124.21	126.053	61.5472	56.4087	61.5925	61.4562	89.1028	86.4212
Zm00001eb010710	0.653158	1.08428	0.880687	1.36393	0.670432	1.21245	1.45518	0.937238	1.2785	0.98641	0.758177	2.08419	1.35792	1.50173	2.21665	1.93998	3.66698	1.71921	1.62782	1.2761	1.16799	0.829476	2.688	2.06552	9.18223	9.23334	7.11069	5.39549	9.26865	9.48036	7.06106	9.4026	7.88012	9.37972
Zm00001eb010730	10.2263	15.4604	13.1492	12.2859	8.86627	11.0558	6.85097	13.0826	2.92015	3.60402	2.6855	4.16986	2.75581	4.00606	63.2404	73.4574	73.841	61.1716	82.096	75.3793	11.4954	15.301	18.9126	34.7585	83.383	83.7172	127.311	128.678	36.2628	34.5838	16.3548	16.5125	16.4155	26.4103
Zm00001eb010740	0.80863	1.25619	0.788424	0.990852	1.42437	0.89127	0	1.15597	8.69397	9.88755	10.0178	13.836	13.224	12.4044	7.51321	7.91324	6.79414	2.63407	5.01465	4.3165	2.87649	3.66284	3.57039	3.30512	13.5135	16.8869	16.4594	15.0434	7.86729	6.32677	0	7.56433	5.50395	6.85656
Zm00001eb010770	106.876	106.912	72.4331	91.4515	4.16628	2.6843	2.5355	6.48415	97.6804	52.251	66.2301	111.999	97.2533	85.0573	81.5762	69.7376	76.327	101.334	83.7139	91.5518	422.112	457.552	193.414	7.60805	0.317569	0.445808	0	0	0.253815	0.561222	0	0	0.116088	0.306585
Zm00001eb010790	68.5163	66.687	79.0964	72.105	200.587	204.537	226.361	174.023	204.024	220.155	226.479	192.832	197.019	192.899	78.6579	62.3897	82.3133	95.0802	73.1395	105.258	117.228	87.554	104.434	135.848	58.5894	63.1739	79.1999	48.4081	24.9105	17.1702	34.1883	31.7204	20.7976	16.2878
Zm00001eb010810	7.72334	8.05317	8.13924	9.21362	36.681	43.8207	38.4792	38.1479	20.5658	24.1648	19.9651	23.8475	22.3406	24.2386	18.2829	13.718	16.3761	19.5826	16.9281	15.9043	6.20768	4.89872	16.0078	15.4054	13.3064	14.068	17.0826	10.4249	12.0025	9.02481	11.1782	9.02862	9.19921	6.61026
Zm00001eb010820	1.76484	2.67417	1.99709	1.94175	5.0153	4.24127	2.99098	3.62603	3.39292	2.84819	3.88918	3.38039	3.30357	3.35678	4.55063	2.56757	4.98942	4.15035	3.60492	4.9618	3.8894	3.66861	6.272	6.38544	6.15456	6.0382	4.40556	5.4088	5.99876	5.15851	5.83549	6.81564	4.50185	5.16668
Zm00001eb010830	1.34324	1.2809	1.14392	1.48445	8.92534	4.45913	6.33938	5.81423	0.386568	0.531126	0.422377	0.757673	0.625258	0.444002	2.33639	1.28911	1.9722	4.73186	1.93401	3.78132	0.205935	0.234775	3.315	3.11964	9.18909	7.6037	13.4233	15.2187	0.701887	0.922087	0	0.134047	1.33211	1.1177
Zm00001eb010860	10.0366	14.1719	19.8172	14.5723	78.569	54.1208	76.3102	69.0741	4.81257	9.51973	7.06636	12.7139	12.2008	10.4263	16.1676	11.7454	11.1018	20.1391	16.1547	14.8117	4.86474	4.78474	23.8132	24.5533	3.68568	4.67331	5.86262	3.89465	4.38959	3.6408	14.7263	6.94789	10.5287	6.83683
Zm00001eb010900	11.6531	16.7846	17.0032	16.7981	60.5125	65.5401	59.6143	60.527	13.7379	16.4812	17.8469	25.8597	27.5335	23.6733	20.8659	21.713	19.2857	27.6078	23.9579	30.1994	17.8313	13.7112	31.5057	44.9406	21.2906	21.1462	25.8702	19.1207	19.8155	16.2902	26.4697	22.8342	16.2818	14.8808
Zm00001eb010910	0	0	0	0.14036	0.58201	0.483398	0.591583	0.373651	0.052676	0	0.046611	0.059721	0	0	0.533553	0.539395	1.27988	1.13695	0.871331	1.40873	0.074574	0.151579	0.401575	0.889899	5.32576	4.25721	2.99863	3.94074	1.0927	1.25544	10.4016	6.39795	2.43185	2.6762
Zm00001eb010940	0.957828	0	2.0896	2.36365	15.2858	18.0648	17.3105	40.3967	4.42665	4.00174	2.30932	1.19502	0	0	0	0	0	0	0	0	0	0.996059	0	4.99058	0	0	0	0	2.05476	0.34701	0	0	2.39206	1.43557
Zm00001eb010950	110.421	113.913	88.6755	85.4611	51.5739	52.0769	14.4703	45.1244	20.0987	28.0838	28.0032	31.0226	30.1871	32.7814	100.238	85.4373	82.0274	90.3402	85.4352	73.0493	72.7133	84.9257	65.3137	71.4722	115.172	110.866	126.476	138.652	137.642	132.382	110.608	111.72	131.09	116.791
Zm00001eb010960	0	0	0	0	1.40613	0.399798	0.8797	0.179693	0	0.0882	0	0.055794	0	0	1.77916	0.880066	1.23292	0.978666	1.06461	1.27021	0.151436	0.319205	0.930884	1.5062	29.6022	26.6967	20.7561	23.085	1.341	1.48216	5.16479	7.79735	3.70899	1.34919
Zm00001eb010980	7.64198	7.40664	10.4438	7.59283	25.8244	24.0493	28.879	27.1351	4.35334	5.94096	5.06043	5.74879	5.60541	6.89559	16.0475	9.18568	15.2439	9.4728	8.86618	10.438	6.15184	6.62744	18.4817	13.5855	10.1514	11.0021	19.6116	11.6728	6.02145	3.52418	9.39861	4.77505	5.38513	3.68905
Zm00001eb011000	0.307579	0.430208	0.255855	0.239353	2.12876	1.42834	1.8574	1.51249	0.258922	0.197647	0.376174	0.638418	0.178243	0	3.26361	2.10431	3.10278	3.42369	2.82306	3.53913	2.10115	2.11218	8.17898	15.1385	24.1077	24.5748	15.1841	13.9907	6.01355	8.58687	8.31852	13.1602	6.86987	8.22359
Zm00001eb011010	17.587	22.9727	28.3386	21.8712	76.7028	85.276	90.5144	74.3289	103.414	111.166	106.778	102.428	98.5614	100.719	51.757	34.2249	46.9403	57.9397	41.9969	41.8276	37.65	31.1571	55.2	56.4128	13.2914	14.4793	21.8646	16.6625	21.7425	12.8503	15.6713	13.2271	10.828	10.7616
Zm00001eb011020	21.0265	21.8569	22.9667	21.6362	641.612	676.467	701.491	538.173	79.2198	97.1775	91.6482	94.785	80.7961	92.7997	78.9756	72.1262	69.8841	98.4311	81.0265	85.6658	47.2238	41.495	143.718	123.742	134.085	157.522	261.231	247.08	42.4014	31.9362	72.0511	82.397	55.1383	38.3822
Zm00001eb011040	13.1884	18.2303	17.8007	15.0897	15.765	15.3447	13.7971	16.9023	62.7312	62.9307	57.0358	57.331	63.5286	59.6416	44.7516	39.0028	38.7444	32.5577	29.1788	35.93	26.5129	24.1245	30.738	34.5985	7.60786	5.0228	7.39816	5.06388	22.156	20.5442	15.7335	18.638	18.6843	20.8697
Zm00001eb011050	7.908	8.61484	8.974	6.68684	4.84786	6.29148	4.94505	7.73037	30.0418	32.8382	35.3769	21.5988	26.4855	26.0403	21.4313	18.1416	31.1574	21.2699	17.1956	24.4959	18.2102	18.5481	6.57539	10.1107	27.602	28.8203	20.2984	16.8524	43.5305	33.0445	21.5255	17.5953	25.3844	34.7552
Zm00001eb011070	32.448	38.8728	55.859	36.2145	29.8782	25.0918	28.3137	40.2414	224.42	236.868	231.723	148.883	156.191	160.176	15.2772	15.4604	17.0604	16.6069	17.8394	13.9188	60.3581	52.9467	63.2069	25.6916	1.11729	1.13783	2.56038	1.31499	0.354935	0.341491	0.830053	0.297505	0.215591	0.143184
Zm00001eb011080	3367.29	3543.8	3898.71	3355.6	576.783	488.044	730.079	874.521	3186.55	2236.45	2621.87	3397.95	2543.97	3288.38	852.69	655.668	730.635	283.553	376.254	390.292	4709.86	3693.76	3077.64	1605.23	1.33073	0.561929	1.9065	3.81155	3.30877	3.24476	5.29547	7.29527	3.31832	3.42516
Zm00001eb011090	0	0	1.24175	0	5.31252	5.55251	6.80265	5.44895	1.39463	6.7435	5.98104	0	0	0	0	0	0	0	0	0	0	0.24524	0.996102	0	0.542875	0	0	0	0.410011	0.63245	0	0	1.18469	0.386592
Zm00001eb011100	0.607228	0.644359	0.756411	0.293073	0.443319	0.248114	0.299112	0.594414	0.513491	1.4867	0.445723	1.17159	1.15328	2.35885	10.1671	8.80888	10.1472	5.65239	6.84832	6.96669	1.27879	1.05271	3.23588	2.58345	0	0	0.071418	0	0.34243	0.317857	0.268296	0	0.110488	0.040494
Zm00001eb011140	7.58884	8.04512	5.40734	6.37273	23.9204	19.1523	22.8335	16.0473	0.549311	0.56548	1.34644	0.863253	1.2247	1.63357	59.8256	50.3335	58.3867	77.3016	64.9638	56.0886	6.91558	7.8628	27.8683	59.2545	1.13834	1.38916	6.96344	13.5463	0.789411	0.651154	0	1.76849	1.97735	2.07709
Zm00001eb011150	10.8655	8.57644	13.6778	10.9128	43.3028	45.474	52.7598	43.1409	24.6552	24.1825	24.4548	30.6056	34.4218	35.621	22.609	24.625	26.1843	22.8099	19.7469	22.5928	20.8199	18.5607	38.4641	29.0216	7.58038	8.66367	12.2567	9.39857	31.166	22.3621	29.1686	26.6459	24.3478	25.2193
Zm00001eb011170	7.64188	5.54912	6.658	6.67753	12.7754	19.3984	16.1806	17.8211	4.282	6.37149	5.32138	8.2691	6.45826	6.07605	12.625	11.9214	12.7156	8.82602	12.0279	12.2037	6.7801	4.59013	14.3574	13.4241	23.5365	25.4134	29.4568	26.0752	11.0851	7.36905	0	6.98478	8.30051	8.1479
Zm00001eb011190	2.91793	2.57652	4.07089	2.95557	4.67551	3.8205	3.76502	3.73702	5.79723	4.31064	4.16003	3.90415	5.98102	5.96769	0	0	0	0	0	0	0	0	0	0	0.161013	0.125349	0.353759	0.195491	0	0	0	0	0	0
Zm00001eb011200	26.1595	21.0528	15.3655	17.1106	25.1986	25.5731	18.3355	19.1697	10.4191	9.44802	10.8418	11.8847	13.0843	11.9684	42.0137	43.5501	34.0416	51.694	53.7912	50.7571	12.4269	12.4833	25.4765	40.2704	95.0595	82.9434	85.767	95.743	18.9252	23.8772	31.4788	51.1641	34.6252	23.4676
Zm00001eb011220	1.67766	1.21704	1.54273	0.614242	1.64112	2.33235	1.3347	1.60846	0.733412	0.689105	0.561185	3.19431	2.79999	1.77593	3.53421	0.858139	3.55752	4.8627	2.58925	4.74024	11.7085	16.2685	16.6992	53.564	23.7222	22.251	16.8547	17.2334	7.45898	9.98879	8.54875	12.41	8.0847	8.74238
Zm00001eb011230	26.7303	31.2729	33.4346	34.6903	50.8988	43.1507	49.0092	51.5272	13.3798	14.4959	18.1612	43.2551	40.2724	41.7676	23.3576	32.4193	31.7828	17.982	22.4144	19.6916	23.7667	24.9933	41.6669	38.8912	40.8682	51.0437	85.2855	58.0058	23.9577	19.6109	22.8625	20.7076	20.7427	15.1141
Zm00001eb011240	6.04396	3.92701	2.83736	2.68454	8.12477	7.39588	8.09888	8.04435	8.45826	7.90001	7.11624	7.2379	6.2748	6.11188	10.5038	8.38874	9.16108	9.48217	10.1126	11.1733	3.4765	5.1421	9.30781	9.25853	0.636906	1.03548	4.56375	1.6808	0.299027	0.123081	0.47112	0.242936	0.25517	0.195841
Zm00001eb011250	0.062639	0.089274	0.052665	0	1.83194	0.902354	1.06382	0.917812	0.165796	0.130469	0.120064	0.448403	0.463711	0.483463	2.35665	1.44133	1.11133	2.6159	3.4642	2.97785	0.445495	0.5728	3.52115	5.90319	0.051853	0	1.0363	2.01061	0	0.051732	0.299323	0.408625	0.209374	0.109623
Zm00001eb011270	0	0	0	0	0	0	0	0	0	0	0	0	0	0	0	0	0	0	0	0	0	0	0	0	2.36755	2.49306	2.99432	2.30975	47.7793	53.1452	16.8469	20.1877	36.1922	28.4691
Zm00001eb011280	0	0	0	0	0	0	0	0	0	0	0	0	0	0	0	0	0.434283	0	0	0	0	0.27229	0.830235	1.05796	192.458	218.951	238.921	250.917	16.4542	29.1698	24.5119	24.2351	24.4376	32.005
Zm00001eb011290	0	0	0.233591	0	17.0927	13.0589	18.8915	13.0931	0	0	2.35314	3.02043	0	0	0	0	0	0	0	0	0	0	0.013362	0.044747	0	0	0	0	0	0	0	0.31511	0	0
Zm00001eb011300	12.5789	11.7623	13.2471	12.5903	49.9798	49.0637	41.9256	46.394	35.6347	34.8427	34.0373	42.003	38.6429	37.5501	47.9337	38.8602	41.4185	56.039	51.8741	54.6035	14.0401	12.0355	34.4869	31.3089	16.837	18.1834	24.6502	16.7457	23.0495	16.4966	13.376	10.8597	15.1885	13.0093
Zm00001eb011310	6.25041	5.89881	5.17576	6.13709	8.10774	8.04773	7.54509	8.70537	9.1296	7.10395	9.19314	6.98096	7.29527	6.70544	11.4682	7.51357	8.52878	10.7176	10.5439	8.8493	7.28322	6.42324	8.71063	8.57093	5.43778	4.64904	4.58542	4.62647	3.7695	2.83098	2.59088	2.69716	3.03359	2.85975
Zm00001eb011350	0	0	0	0	0	0	0	0.599435	14.4037	0	15.8034	14.9209	16.1794	0	0	0	0	0	0	0	0	0	0	0	0	0	0.430744	0.241944	0	0	0	0	0	0
Zm00001eb011380	7.08393	7.69277	4.76274	6.19191	1.02974	0.172026	0.587473	0.726937	4.69823	2.18251	3.46624	5.23771	7.75261	5.22704	38.4983	43.5208	49.9666	25.0091	22.8689	26.9625	49.3699	43.2106	49.4505	6.34565	67.2659	101.759	38.1026	57.2626	0.598285	0.766655	0	0	0	0.227402
Zm00001eb011420	108.841	112.355	121.843	118.606	121.894	120.595	125.104	134.395	148.228	171.347	172.804	157.369	181.721	160.708	72.0153	74.0415	78.0997	85.5863	81.1933	80.0997	75.2521	65.7794	102.759	114.863	36.6684	45.8548	74.3474	55.3992	26.9083	18.0886	27.6383	30.8282	20.3819	12.6783
Zm00001eb011430	0.120867	0.188341	0.086719	0.046988	0.029665	0.075884	0	0.057344	0.170073	0.08056	0.21556	0.094629	0.200254	0	1.80966	0.78296	0.861719	0.298892	0.342231	0.386756	26.7107	23.3842	24.5368	33.8955	8.35971	7.76874	4.51293	4.2782	5.30176	5.14434	10.0334	10.2493	5.78462	6.85727
Zm00001eb011450	5.44141	7.12774	7.10429	5.85048	36.0252	40.0994	41.3743	33.8515	14.3669	18.1098	16.8029	23.4951	24.2153	27.0317	17.1912	15.1416	16.7329	15.438	13.2822	13.8423	12.7814	9.51382	26.1845	18.0217	8.07934	9.52634	14.4134	9.28429	15.3762	10.6944	15.3078	14.3531	10.7667	8.82295
Zm00001eb011470	9.85715	9.77953	12.5319	15.6187	29.5271	29.8723	30.2539	29.6793	12.2215	13.6211	14.5697	18.751	14.6554	12.1002	21.6519	24.9061	20.7214	25.7354	25.4723	22.8317	11.7399	11.5177	19.5704	22.708	24.3681	30.7684	27.6735	30.3135	7.72729	4.94474	7.37075	5.28613	6.23233	4.60565
Zm00001eb011480	14.6289	21.893	26.9364	22.2518	95.9985	69.7535	114.169	72.7273	8.67452	10.4577	7.95895	8.09776	9.85197	9.94743	8.1631	7.54443	7.84358	9.89648	6.78749	9.5214	6.34316	6.2245	14.598	13.7761	3.85845	4.31088	6.803	6.53184	2.30751	1.40873	0	2.04547	1.2278	1.59929
Zm00001eb011490	98.9218	93.98	90.1183	108.004	124.636	137.045	118.961	144.777	45.803	46.3315	46.5842	67.3157	53.4949	58.0425	91.2344	98.143	90.8941	101.447	107.477	101.656	45.5784	50.5285	82.3553	91.5267	104.562	110.176	141.606	133.685	96.5788	81.1603	111.996	130.592	93.6438	80.5149
Zm00001eb011530	4.04886	5.43822	2.28659	3.97135	1.19413	1.68909	0.934869	1.21093	0.375014	0.79204	0.692877	1.28401	1.12592	1.24314	3.68862	1.28559	3.84945	3.40741	2.57411	2.26965	1.7504	1.92264	3.37084	5.41721	22.419	25.1353	21.6408	22.0951	23.0339	25.8694	15.768	14.9985	16.9542	24.2069
Zm00001eb011550	0	0	0	0	0.066048	0.081469	0	0	0	0	0.144306	0	0	0	0	0.137506	0.14822	0.310548	0	0	0	0	0	0	8.6253	7.25976	2.4432	3.36328	2.83664	2.83484	5.73142	13.2113	9.77981	5.72154
Zm00001eb011580	14.4961	13.8396	13.6655	11.92	23.5294	24.1211	20.3781	25.334	13.7992	21.865	15.1356	19.1341	18.8907	18.5292	10.0397	11.8827	11.4966	13.4079	10.1028	10.6224	6.01668	6.53252	14.6477	18.4518	5.26319	6.09272	13.9856	13.3439	11.2507	9.60062	19.526	22.0982	14.9095	12.2322
Zm00001eb011590	39.6795	51.7827	41.0466	37.074	32.2655	35.6831	32.8299	36.5378	31.6915	33.5104	36.2619	35.9771	36.4118	34.2628	35.3523	27.198	37.6093	33.028	29.0102	29.4535	30.1371	24.3989	33.0512	38.0351	32.8819	29.3253	32.0553	32.0507	33.2847	31.0746	38.7491	35.0617	31.2948	31.8161
Zm00001eb011600	9.62264	10.611	10.2319	7.17983	6.55004	4.03584	5.20756	5.61958	0.533474	0	0	0	0.418211	0	10.1897	10.3736	6.96674	4.90106	10.2738	7.54028	8.47387	10.7756	11.0933	15.0366	2.88616	2.85162	2.72219	3.07682	12.3253	9.90823	0	10.6949	13.0474	10.7969
Zm00001eb011610	30.3674	25.9358	31.628	31.249	145.215	130.127	117.838	118.844	36.0216	47.4941	48.2265	66.7083	55.9908	56.1009	111.769	111.796	93.6911	135.088	137.923	157.69	27.3573	27.9064	65.406	94.8021	72.1664	61.0556	94.9722	81.8938	27.2862	24.6883	25.4138	36.2749	32.9175	25.4537
Zm00001eb011620	31.575	32.2256	30.9945	32.4427	28.3354	28.7734	28.6049	29.6814	29.8367	29.8748	31.6394	24.3727	26.5975	19.5073	33.9654	34.3408	32.1641	37.8363	30.4892	29.2514	25.2472	24.2557	28.6485	34.5757	17.9294	21.6331	26.2187	26.3307	23.8831	19.5008	24.2665	19.3468	24.0009	20.4127
Zm00001eb011630	11.2293	14.4977	17.1484	16.7979	16.4926	15.1831	16.2154	16.4814	20.2642	23.6085	21.9187	17.443	18.0242	19.6003	17.7929	15.5092	17.9956	20.9346	19.5365	19.7477	6.9699	6.51155	13.8079	13.0283	6.74248	6.70826	7.22345	5.85968	9.46585	9.01093	11.5041	8.17488	7.87447	7.79402
Zm00001eb011640	14.754	11.1964	22.831	15.6104	31.5998	20.6652	23.0787	33.0661	13.0752	12.7665	11.3581	10.0068	11.653	15.6914	21.3364	15.1425	17.3243	15.691	15.7888	16.0979	3.15704	3.52901	15.2362	11.6098	5.03159	5.13224	8.32902	5.67499	2.37974	2.04856	2.80658	3.1472	1.75842	2.17449
Zm00001eb011650	15.7351	19.8326	21.653	20.9829	79.9545	73.1605	84.3887	76.3315	39.6147	46.5072	37.0817	44.0774	38.0091	37.0478	18.1217	11.7141	12.9482	21.1716	14.8636	21.1329	9.90802	8.65635	26.5397	33.6624	10.341	11.7867	15.4062	12.6698	6.28571	4.21366	8.8344	8.87894	7.58376	4.97895
Zm00001eb011670	228.67	211.207	295.288	257.806	763.276	803.282	869.268	735.178	357.624	383.75	341.802	449.959	399.558	406.227	103.543	87.2499	80.3088	106.33	86.2546	99.6018	129.126	115.358	162.496	93.6165	126.924	124.002	104.901	97.8636	71.9872	54.8799	89.6318	92.0584	73.5977	67.687
Zm00001eb011680	0	0.084945	0.149017	0	0	0	0	0	0.056151	0	0.111965	0	0.02214	0	0.115081	0.567077	0.091526	0	0	0.087184	0.290805	0.236925	0.054822	0.025114	9.38776	8.1848	4.16424	4.22598	1.97834	2.80775	1.42408	0.580363	1.0186	1.51998
Zm00001eb011700	0	0	0	0	18.19	19.7242	15.1908	13.6703	0	0	0	0.651921	0.473677	0.54265	1.13828	0.66967	0.36732	1.9075	1.79718	1.1161	0	0	1.298	0.386909	2.13157	2.50739	5.11406	2.90078	1.82735	0.832048	0	1.90243	1.08872	0.873028
Zm00001eb011720	44.9412	46.4002	48.776	51.8473	84.7468	90.1547	81.346	88.8279	86.474	94.5885	95.7395	62.3399	72.161	70.3215	17.7977	16.7904	14.9413	17.3657	19.3154	16.057	25.541	24.1777	23.337	32.9501	7.0948	9.83787	10.0897	10.929	2.33862	1.64015	2.08209	3.13079	2.06204	2.07538
Zm00001eb011730	6.09682	8.80824	9.74909	8.25214	19.379	24.1781	20.1636	24.7569	23.79	24	21.6977	20.4697	23.5242	19.4635	13.1024	11.7745	12.8637	15.8156	12.2408	21.1378	9.9106	10.8318	15.1757	26.6817	7.19128	6.90238	10.7729	8.32579	5.88987	4.4196	7.47739	8.38761	7.26536	4.15567
Zm00001eb011750	4.53473	4.64395	8.06835	3.59676	59.2407	64.9585	58.8231	51.3044	9.45821	9.34348	9.93144	15.4635	12.2171	13.3191	34.0093	20.983	25.7916	59.5468	40.5406	58.0232	10.3062	11.76	30.1822	94.8319	16.7472	18.972	24.4222	20.479	14.3865	9.39886	19.876	19.8352	11.2315	9.21773
Zm00001eb011760	231.338	240.988	193.525	227.047	40.2642	26.5487	32.7926	47.5525	167.702	163.11	191.482	173.071	222.941	197.214	222.333	288.508	268.526	134.651	182.326	167.502	192.394	181.147	172.359	70.7263	8.72771	7.90699	6.97482	7.82917	9.57852	9.75751	11.3107	8.78349	10.7934	9.87175
Zm00001eb011780	8.74039	12.7895	12.0283	12.0762	12.8236	16.5832	18.3947	13.9808	27.1003	28.7228	27.1383	29.9363	27.985	28.3037	14.5168	13.1874	15.376	13.9894	13.0165	12.7284	10.6175	9.96779	17.2402	17.3682	5.30454	7.7239	10.5116	6.83454	16.7505	11.0373	10.9322	20.5326	11.8373	9.82739
Zm00001eb011800	4.05649	6.34745	10.8626	5.43587	54.9715	59.1955	61.0967	51.6916	44.5242	47.3907	40.1239	50.2482	44.8532	47.406	24.8525	18.6799	23.2888	30.4967	26.6053	24.5771	14.4138	12.82	31.843	33.7738	17.3711	20.0126	23.5753	17.3451	21.3147	14.6244	26.0098	23.4001	15.023	12.8543
Zm00001eb011810	7.7764	5.90211	4.38344	4.83615	3.53104	3.13385	2.44511	2.23748	1.07536	0.460797	0.655387	1.84674	0.948656	0.768491	10.6558	16.8807	13.9756	6.43947	10.9577	8.28968	5.87809	6.68909	1.90378	1.98426	66.3455	58.3107	73.8922	67.5828	6.12455	9.63997	4.66959	2.12749	5.47931	6.34149
Zm00001eb011820	249.341	249.694	186.042	257.054	70.4645	110.451	61.6538	92.4007	4.4923	4.23904	3.26733	5.07886	6.19426	8.21041	235.385	215.049	320.616	212.294	216.304	242.777	201.402	237.406	415.188	286.01	68.4871	61.7285	1.37178	1.4227	6.41684	4.62496	1.00529	1.0255	1.8741	3.21234
Zm00001eb011830	45.4185	44.779	51.4943	52.0497	18.0928	19.1238	18.084	22.3557	42.6051	39.6277	47.2804	29.782	43.7636	30.1209	42.4856	55.3453	51.6416	29.1796	29.9563	30.2567	41.2314	40.2819	35.814	30.0517	7.87877	10.1548	8.55928	6.73537	4.4149	2.89053	3.20087	0	4.88177	2.82217
Zm00001eb011840	94.9752	93.0526	84.3215	99.1782	73.1663	89.9214	71.4227	85.4078	27.5849	33.1261	29.7599	38.1395	36.5637	43.669	61.2799	54.1529	52.369	56.962	62.4468	45.9615	37.2427	40.9706	53.6767	56.6784	154.345	153.939	150.778	140.104	21.5087	22.7994	34.1939	33.1309	30.468	31.5462
Zm00001eb011850	0	0	0	0	0	0	0	0	3.63116	3.60758	5.00532	7.34271	6.5111	7.55648	3.41993	3.14061	4.00327	1.5779	1.45131	1.26975	3.56059	3.89473	4.17354	1.66227	0	0	0	0	0.751249	0.559729	0	0	0.480934	0.649013
Zm00001eb011860	0.327777	0	0.60381	0	0	0.842408	1.05205	1.21971	7.64105	6.32208	7.4922	7.59372	7.60302	7.01901	3.39569	2.46367	3.01075	2.52684	2.18576	2.18187	2.43304	2.46993	3.85961	3.94276	0.613719	0.319202	0.839143	0.881088	0.642936	0.61598	0	0.432482	0.472009	0.558758
Zm00001eb011870	0	0	0	0	0	0	0	0	9.71306	7.42603	8.82155	8.33384	10.1201	9.96267	0.594489	1.2045	1.55234	0.249041	1.89538	1.03569	1.40804	1.88609	2.69029	1.27397	0	0	0	0	0	0	0	0	0	0
Zm00001eb011880	3.45935	6.53449	7.07962	2.5655	6.63176	8.92442	4.81217	7.39623	38.2075	28.7051	44.1223	59.0109	41.4158	30.6538	169.295	315.883	136.156	242.409	364.209	1223.36	19.6511	17.9606	37.3618	38.5994	108.027	127.79	148.021	158.97	364.261	429.362	425.758	600.673	445.942	474.458
Zm00001eb011890	0	0	0	0	0	0	0	0	3.08906	3.2861	1.43236	4.033	5.87999	0	2.51253	3.20121	3.03327	4.96777	4.72013	6.66358	1.27643	0.958133	2.19089	2.6758	0	0	0	0	12.3948	10.1261	9.33415	2.74009	9.60677	11.598
Zm00001eb011900	4.9808	5.76812	6.20646	5.10056	6.91294	6.24368	5.05199	6.26349	36.8068	29.1407	48.7048	55.1357	35.7617	31.3843	120.252	235.412	91.2245	199.773	278.783	1095.94	21.3824	18.6683	34.0779	34.3987	36.3971	37.4603	44.8469	45.2997	389.589	458.6	440.671	599.589	457.363	536.169
Zm00001eb011910	11.8613	11.7482	15.2713	12.7586	11.0928	10.5206	11.3209	13.7461	22.672	22.0088	25.5043	18.2911	18.3327	18.5292	11.3213	10.7245	10.5515	11.7086	11.2198	9.18321	12.1368	11.3869	14.1913	17.1939	6.53036	6.07963	5.80786	5.15776	11.0225	8.50958	7.69234	7.24597	6.95451	6.95816
Zm00001eb011920	6.71502	7.15189	7.83682	4.71297	22.4807	23.756	25.7755	17.7347	4.19905	6.8997	3.06524	3.43468	3.34203	3.16115	0.398418	0.250393	0.07146	0.329582	0.202771	0.305753	1.56949	1.76819	3.12765	2.50617	12.717	13.1496	16.6315	11.6705	16.2558	9.98158	8.78394	10.6799	9.09975	6.09521
Zm00001eb011930	2.36256	0.671038	1.71424	0.435635	2.45035	1.26661	1.58597	2.18098	0.151692	0	0	0.274904	0	0	18.774	63.082	4.6368	41.2771	220.2	834.415	0.336739	0.204898	0.131343	0.800156	0.696316	0.926361	3.58855	4.79626	5.35252	5.94046	16.7941	99.2302	19.8375	8.88416
Zm00001eb011940	1162.35	1196.75	1119.51	1203.63	144.759	119.165	144.278	205.18	266.957	147.633	171.956	250.232	191.586	263.641	206.229	212.176	239.055	110.77	133.244	128.368	828.34	727.036	299.921	84.0981	0.152634	0	0.81229	1.28032	0.831567	0.540597	0.874542	0	0.479768	0.661706
Zm00001eb011950	0.429863	0	0.35982	0.275369	1.17491	1.47165	0.631202	0.896941	0	0	0	0	0.137075	0	3.36164	2.23171	4.69264	3.24736	3.03911	4.18971	0.104263	0.151603	4.26706	5.70198	23.128	21.7412	14.4346	17.5368	11.1373	12.2978	10.4642	15.411	10.7029	8.81152
Zm00001eb011960	4.61355	6.82662	7.83133	8.6176	9.83911	7.90734	10.8039	6.91107	2.96597	7.27157	4.04031	8.93644	7.06173	9.08563	11.0378	8.19451	11.0272	12.8243	10.4034	14.172	2.76281	1.98731	10.7229	20.773	7.58914	8.14428	9.40747	7.98236	10.8224	8.89906	13.5757	8.71868	8.49755	7.5362
Zm00001eb011980	56.8434	64.547	78.1346	66.2779	61.3367	58.761	58.2433	69.738	71.7182	66.8819	79.133	89.1957	81.4642	83.6999	24.6508	20.646	24.5552	24.5957	23.4098	22.5996	40.661	39.2052	42.2884	53.4453	70.8788	62.5907	63.6947	41.4421	64.545	47.5514	72.4717	66.4838	49.6276	31.59
Zm00001eb011990	10.2634	10.6359	10.026	9.84773	40.9081	49.3074	38.9347	42.957	36.6469	33.8056	35.9206	30.9386	30.3741	27.3334	34.5263	26.1428	26.3787	27.7058	27.7955	27.8905	11.4156	9.7996	28.2398	31.2472	26.8512	29.1806	42.215	31.1276	6.54085	5.12069	9.84804	6.00397	6.55689	5.11139
Zm00001eb012000	20.9442	24.5983	26.1052	22.3288	32.2178	30.5249	32.0091	33.0686	290.086	175.539	255.513	128.201	130.916	128.515	17.5279	16.3263	16.0182	25.9181	18.3356	19.8466	52.3834	45.6673	41.8783	43.4858	8.04581	8.86188	11.575	8.1676	3.6382	2.35097	4.21443	7.24242	2.77298	2.11407
Zm00001eb012010	17.4967	22.4456	25.5245	21.1003	12.5528	11.4848	12.654	16.2495	35.7438	43.2809	40.2734	40.0323	48.8528	40.2845	14.8926	13.4469	14.1806	11.0911	8.61476	8.02407	17.4833	14.7869	14.4792	14.9304	15.9976	16.6225	14.5354	10.7174	8.4367	6.46601	8.09348	7.14653	6.49463	5.3807
Zm00001eb012020	0.354324	0.51585	0.177784	0.494489	14.3745	14.0006	11.7631	8.85622	0.446534	0.310302	0.594232	1.42706	0.770956	1.11719	2.51605	0.964723	1.63577	10.0808	4.58826	10.6084	0.607525	0.772067	13.0326	22.8892	59.2906	53.012	50.5707	53.5577	143.07	141.564	150.23	187.89	169.497	146.04
Zm00001eb012040	2.50232	3.64871	1.50469	3.89201	11.2586	7.2437	11.3132	4.377	0	0.23158	0	0.285594	0	0.284577	17.7254	12.355	24.1989	21.9463	15.4383	27.6252	0.860804	1.59546	1.0775	3.84832	25.1517	26.9954	4.70552	5.6389	45.6038	47.7722	40.9726	50.1997	43.52	50.3795
Zm00001eb012060	49.0742	50.8052	63.2146	53.4652	43.1906	44.2417	47.1958	55.3061	52.2777	54.9239	57.4891	66.1241	59.7503	63.3433	74.5789	99.8235	94.8972	83.6972	86.0716	96.8858	50.5767	51.3483	56.6576	60.4233	78.2939	90.6725	82.6681	94.9238	22.9	17.4908	25.4731	22.2563	20.2914	17.8409
Zm00001eb012070	1.12493	1.71434	1.00984	0.703497	0.119122	0.159369	0	0.20084	6.67507	7.85257	6.07411	4.77965	5.4291	4.44475	20.2787	18.6561	22.0743	13.7606	12.0879	9.10704	1.08671	1.77853	3.81738	4.52097	13.4609	12.8371	4.85294	6.12124	7.69756	8.76148	3.43453	4.10309	6.434	6.20509
Zm00001eb012080	0.444265	0.265298	0.694888	1.32129	8.08256	6.49772	9.09468	3.63662	0.211554	0.070076	0.042233	0.063192	0	0.11583	1.00657	0.215936	0.417678	2.88814	1.16032	2.01114	0.351916	0.353966	3.18639	5.93635	19.0855	14.1875	16.0824	18.1968	13.6193	16.5014	40.3367	54.346	38.6009	30.7949
Zm00001eb012100	16.4698	17.8521	25.1933	18.5523	65.5385	71.5675	71.6983	69.2192	54.1198	52.1372	47.1047	53.0124	49.4998	53.0547	37.9932	31.7705	36.9365	35.4493	31.3437	29.0584	32.0173	27.5366	40.0254	32.7073	10.0054	11.7993	17.4561	12.6451	8.68178	4.61274	7.72216	6.28636	4.3105	2.94717
Zm00001eb012120	0.145784	0	0	0	0	0	0	0	0	0	0	0	0	0	0	0	0	0	0	0	0	0	0	0	8.73708	11.0859	4.48404	8.59428	0.292802	0.284275	17.9495	6.12945	3.92493	1.59414
Zm00001eb012130	44.5226	60.0465	60.6803	53.2651	9.15328	10.3501	8.92417	18.4992	119.712	105.206	122.362	105.669	104.308	111.439	46.3806	62.8777	67.4307	40.3374	46.5205	44.9112	163.301	152.898	85.3578	29.7188	0.15482	0.054765	0.076055	0	0.142446	0.138116	0	0.602789	0.202357	0
Zm00001eb012140	7.01889	7.76175	8.70966	7.54655	19.5963	20.9325	23.9982	21.179	4.31388	7.17405	5.78775	13.9646	14.9085	13.9587	19.0595	22.888	29.606	13.961	14.2472	17.0142	9.00174	7.10978	15.8592	10.0495	5.87179	7.28693	8.33538	7.04445	22.8651	17.9181	22.5966	14.7185	17.5458	16.35
Zm00001eb012150	2.30437	2.83414	2.58169	3.85706	1.31529	1.81502	1.61206	1.53414	0.181388	0	0.235079	0.172552	0.223055	0.064937	1.00926	1.61679	1.46104	1.26042	1.19364	1.58979	0.119827	0.362068	1.52722	0.568999	0.960511	0.890119	0.704849	1.18552	0.931768	0.871648	2.35409	2.1728	0.831641	0.641476
Zm00001eb012160	0	0	0.60165	0	0.453491	0	0	1.11917	0	0	0	0	0	0	0.213906	0.207084	0	0.736652	0.309221	6.58521	0.418867	0	0.178523	0	2.27744	2.03167	0.341467	0.745342	4.2045	3.99669	0	4.8702	4.28416	2.44722
Zm00001eb012180	6.54452	6.20833	5.64153	5.52915	21.0047	17.0571	23.5828	14.2039	3.49748	3.52373	3.25706	4.44835	4.41342	4.0711	9.36649	8.81307	6.23666	11.8047	9.54858	10.9156	5.48884	5.31404	15.6462	23.3477	5.7967	8.85062	8.54446	6.55014	14.2038	12.4961	35.5836	50.9858	23.2571	14.4053
Zm00001eb012200	4.8517	4.64138	4.42341	3.11381	4.25704	4.4849	4.53608	5.95551	3.0163	1.82925	4.46661	5.41776	5.27913	3.39757	12.0838	8.27174	12.2748	9.4522	9.0543	8.72493	8.33106	9.29285	9.64812	9.84098	7.8098	8.68377	12.6646	9.51779	6.79328	6.35754	6.3034	5.27804	5.5502	5.3365
Zm00001eb012210	14.1791	16.7643	17.3575	18.7341	20.9715	19.2482	22.2174	22.6846	25.9165	25.0633	23.6556	23.4138	24.3465	20.0008	10.9273	10.9779	10.8809	13.3557	11.6986	11.1592	11.7275	12.9035	15.5555	23.6299	6.13955	8.30497	10.7341	8.27109	1.77647	1.28506	4.7079	3.68389	1.18161	0.82182
Zm00001eb012220	13.4752	15.86	16.7391	15.6564	71.4287	80.7808	83.9843	79.999	15.8646	19.6269	19.6336	34.1781	37.4496	38.9469	23.9463	23.7356	27.5011	19.014	23.3472	21.7451	18.7781	15.275	43.9869	30.092	7.72926	8.55292	16.2673	13.6323	18.3224	15.2496	21.1776	14.2043	16.0992	16.4292
Zm00001eb012240	0	0.59437	1.40254	1.6892	0.353527	1.51388	1.42804	0.411484	10.7204	1.53662	6.40937	24.4125	7.37463	7.33428	4.94079	1.94415	2.007	3.80071	2.1378	3.65341	1.4127	2.49385	2.6883	5.2537	1.8953	0.327469	0.689947	0.443083	11.9166	14.5634	13.3053	26.2053	17.5741	19.1177
Zm00001eb012250	0.131929	0.283297	0.21741	0	0	0	0	0.065664	0	0	0	0	0	0	0.150366	0	0.376222	0	0	0	0	0	0	1.50371	52.1959	42.4854	36.5776	37.583	0.066244	0.09201	0	0	0	0
Zm00001eb012270	125.521	116.679	143.235	86.8895	33.1586	33.8402	30.0397	36.9826	371.503	217.446	257.193	452.856	325.298	325.442	294.93	286.014	208.114	351.394	306.611	327.074	283.086	311.17	335.125	517.282	321.341	323.29	290.252	272.318	76.2167	91.9239	69.7318	55.6046	62.1331	41.6577
Zm00001eb012280	7.39191	11.2171	12.5557	8.94328	9.91849	11.3373	11.5397	12.025	33.7222	29.622	35.8065	32.4544	35.6481	32.5895	4.48697	2.48774	3.60743	4.76497	4.07185	4.15508	7.69449	6.32711	6.81408	5.2839	12.2573	11.7386	10.7544	7.61268	14.3569	10.3044	18.8627	17.3042	11.7767	9.96916
Zm00001eb012300	57.4558	74.6906	88.8827	85.9379	485.638	460.667	511.864	442.7	65.9075	73.4387	69.4026	72.086	63.4697	68.0681	134.43	111.048	104.879	173.265	171.149	148.857	40.7908	35.3432	103.775	105.1	94.8675	111.724	114.709	109.114	78.9525	65.4751	101.93	83.7976	90.9188	91.2305
Zm00001eb012310	5.46756	4.74922	8.1706	5.39621	64.7111	51.3841	69.6175	35.0513	81.5766	102.854	108.847	99.863	103.367	93.6862	16.9752	13.2485	14.4181	28.3701	19.7207	29.1862	12.583	9.56147	30.2674	49.8536	15.028	14.8717	19.8436	13.3267	10.2133	7.15262	8.25508	7.99859	6.2764	6.15221
Zm00001eb012320	0	0	0	0	0	0	0.055549	0	1.27605	1.09918	1.16409	1.82055	1.30228	1.7106	1.38411	0.993508	1.19928	2.32873	1.84142	2.98354	0.21294	0.166484	0.501033	1.29023	0.118994	0.193283	0.196312	0.194995	2.52397	2.83526	2.0863	2.28247	1.85497	2.32407
Zm00001eb012330	41.6518	35.8192	42.322	39.8539	62.3043	58.5395	55.775	60.1218	38.1343	46.9447	42.0211	44.6531	49.5697	48.7562	26.2274	26.7483	25.0071	26.4098	24.8157	27.6869	16.4677	14.5857	27.2479	30.8311	46.7632	49.2952	55.6297	57.1626	31.6442	22.0433	31.7893	29.839	28.7556	19.9672
Zm00001eb012340	6.14566	6.60266	8.764	6.65276	11.1556	9.10738	12.8484	10.4856	14.159	17.045	12.8012	17.6489	17.2936	18.3804	68.7523	45.8645	46.0422	32.7324	32.9004	34.5523	42.6102	45.8	46.7143	85.7596	9.57901	12.1001	18.1741	15.6211	34.918	38.1079	24.7669	38.7514	30.6338	32.1419
Zm00001eb012350	0	0	0	0	0.277417	0.080283	0	0	0	0	0	0	0	0	0	0	0	0	0	0.080876	0.043212	0	0.053762	0.266548	0.315809	0.580965	0.16929	0.21539	23.3472	16.0742	4.74023	1.09	6.24863	17.4069
Zm00001eb012360	12.962	11.4877	6.5329	9.73179	0.700673	0.730794	0.920661	0.629664	0.717415	0	0	0	0.625805	0.654468	27.9444	43.3243	38.5751	16.3671	27.2667	22.1853	18.0382	23.2098	13.341	10.9518	27.7874	24.932	11.5705	13.6676	3.2009	4.86365	1.42438	3.72739	3.79822	2.76016
Zm00001eb012380	15.6514	13.8074	23.2108	15.6828	33.9629	25.1225	36.4239	32.1095	24.8146	20.2383	17.5621	21.514	17.4889	18.1538	27.3619	18.3017	20.1678	22.5602	21.9491	17.7704	24.0132	27.7679	30.2878	40.0072	3.92739	5.00454	7.14066	4.4624	3.61242	2.26583	2.82287	2.84196	2.38534	1.77263
Zm00001eb012390	52.9592	65.7164	67.6776	50.079	45.3141	27.667	42.0752	42.7992	26.5783	27.4059	24.2282	29.6774	24.4905	37.0093	66.9841	56.766	63.0773	37.7323	52.6769	44.5573	6.54218	6.14279	26.8846	18.7068	48.7677	46.9138	37.5494	31.0819	24.2732	30.8568	44.0168	25.6378	35.337	35.3411
Zm00001eb012410	49.1855	56.4755	56.8986	58.1355	237.304	236.183	266.367	240.218	69.8628	84.3336	80.4183	134.594	120.503	151.382	127.049	132.925	135.184	124.727	134.265	115.929	47.9143	44.904	138.459	76.3033	87.3689	90.0402	134.902	129.628	145.37	136.415	233.168	217.429	203.183	173.475
Zm00001eb012420	0	0	0.639155	0	0.588721	0.554756	0	0.404935	0	0.573416	0	0.383943	0.183752	0.320486	1.34178	4.87318	3.49142	3.23489	7.3866	3.47073	1.05541	2.02183	4.66766	2.74494	10.3226	11.7209	16.071	13.5523	0	0	0	0	0	0
Zm00001eb012430	8.68565	11.7768	12.7616	8.16565	21.0125	19.7965	16.7287	19.4145	35.8008	52.685	34.0427	26.2855	29.5233	34.2248	11.2036	9.22179	10.3942	8.71421	7.16915	9.02895	6.36459	7.29183	11.757	9.81971	9.71738	9.60356	9.15428	7.33975	19.4093	16.6246	23.1686	15.5848	16.7185	16.7741
Zm00001eb012440	11.535	17.0456	13.0156	11.3792	2.07732	2.22637	3.5046	3.99035	5.99926	6.77984	4.03076	3.99169	9.65203	5.1217	6.73013	8.34526	7.14888	6.53049	8.13814	6.32188	30.2209	32.9294	26.9968	17.4787	7.1188	7.72618	6.6555	6.6188	0.054718	0.273375	0	0	0.118644	0.115955
Zm00001eb012470	56.7207	66.7139	82.7138	58.7352	194.175	192.62	176.494	192.047	63.3513	52.4175	33.8556	191.684	186.295	183.002	1795.15	1261.46	1406.86	442.075	879.665	764.811	9.94119	8.81027	197.698	196.35	108.201	95.0994	140.13	148.161	20.5943	31.3635	151.589	243.121	77.6457	38.3368
Zm00001eb012480	18.6173	29.4625	27.1218	22.6716	46.5806	48.7837	53.4707	53.6986	23.3508	26.7379	21.2822	47.9122	43.4966	42.9661	26.0909	24.1049	27.3525	22.4171	24.7405	22.2056	14.6173	15.0598	34.1136	39.8497	19.0493	25.5164	30.4141	28.1731	21.5662	13.9275	26.1468	21.6268	17.4383	17.0379
Zm00001eb012530	2.05192	2.84371	2.09249	2.42118	1.3955	2.03252	0.87187	1.83221	2.197	0.932154	0.892327	0.974085	0.773781	1.53277	3.28481	1.55009	3.24037	3.41287	2.34658	0.756158	1.6255	3.36038	3.41687	1.61076	0.206896	0.186192	0.262464	0.232542	0.284021	0.347601	0	0.470546	0.128128	0.126234
Zm00001eb012540	54.7946	63.078	83.0173	64.3735	43.798	49.5565	43.607	53.651	321.709	281.978	361.566	211.417	175.99	227.85	49.4134	50.5957	45.2821	48.5844	48.598	35.6063	70.2962	84.3761	70.3528	64.4996	11.8128	14.0334	15.592	12.618	10.4581	8.10206	17.7486	13.465	9.42756	9.41626
Zm00001eb012550	0	0	0	0	0	0	0	0	0	0	0	0	0	0	0	0	0	0	0	0	0	0	0	0.998433	0.43384	0	0	0	872.561	877.892	575.232	617.948	1034.65	1136.66
Zm00001eb012560	5.49622	7.71689	9.86591	8.88026	63.4139	45.7035	73.6375	46.7291	2.87347	2.84488	0.531239	8.04606	5.26079	5.16188	10.5186	4.70375	9.67318	8.53087	5.97692	8.57649	3.63415	6.95251	25.6652	34.1425	3.14359	2.39568	15.7246	12.5887	1.49975	1.65163	7.34168	6.90582	2.24306	1.52716
Zm00001eb012570	4.724	6.69446	4.31202	6.12088	44.6659	46.5677	37.0892	39.1217	0	0.8537	1.30925	7.28714	2.67454	1.87336	1.42305	0.687529	0	3.51782	2.19392	3.13627	0.226913	0.384257	19.5652	13.9153	0	0	0.949105	1.33626	1.14949	0	20.0389	18.2584	58.7144	15.245
Zm00001eb012580	7.85058	8.81928	9.33406	9.96032	334.972	337.724	333.626	316.395	30.0156	31.8365	26.2875	52.8215	42.4467	46.9299	62.9904	32.9949	38.3557	74.9889	65.3192	50.251	4.75556	5.73341	60.6481	43.8376	557.368	574.032	564.21	540.318	94.3744	112.242	115.674	108.247	108.818	93.0349
Zm00001eb012590	9.58982	11.8912	11.8293	13.6892	21.2496	18.7943	21.1291	21.1553	10.4731	15.1207	11.8533	11.1614	9.77929	8.50498	19.3693	11.8784	13.0658	19.1197	17.1934	14.2626	1.32744	1.63444	2.55377	1.87008	10.047	12.7924	15.4368	9.03505	11.266	8.79334	17.9551	14.3002	15.1021	9.70874
Zm00001eb012600	88.0922	89.4083	98.146	86.9042	74.1118	81.3967	74.2733	83.0087	67.9501	67.4451	60.7569	73.2749	73.0483	69.5349	50.5604	42.6874	43.8641	43.8659	33.5219	37.4395	57.8375	63.6365	57.1704	64.8243	44.6897	50.1735	61.2975	58.4176	33.4204	31.2351	39.9303	40.2341	34.3061	35.319
Zm00001eb012610	29.5238	34.4766	38.0452	33.3649	73.7397	72.2392	69.3372	71.3897	37.131	33.9464	31.0018	41.8353	37.3056	37.9189	55.4842	51.0522	45.3386	66.2977	54.6271	49.6034	22.1071	23.2509	46.8805	63.4086	93.6008	109.552	106.454	98.0227	57.6887	56.8438	60.8163	64.583	58.0188	52.5523
Zm00001eb012650	3.81291	5.34132	6.25887	7.22163	12.2637	12.0058	14.3669	15.1805	27.1444	27.073	25.549	27.5606	24.7301	30.0989	9.64749	9.35122	12.1739	6.95915	8.55102	9.95844	12.8457	13.5112	14.9892	15.0771	3.23874	3.21201	4.66527	3.54972	2.41092	1.643	1.48063	1.41418	1.65922	1.0575
Zm00001eb012660	48.2998	43.2	41.9229	42.5386	41.0781	48.9781	44.7749	49.8765	12.2458	11.0463	11.919	25.0425	25.6024	27.2335	43.6747	54.7812	55.5331	38.2017	38.7907	32.6325	38.2511	37.255	60.7536	45.7026	12.9091	11.7306	24.4894	23.5995	11.8078	13.4001	9.83858	15.6696	11.6468	10.7585
Zm00001eb012670	3.02808	2.4158	2.62984	2.0584	36.0284	49.2608	38.189	32.8825	16.1879	17.6836	17.3713	22.924	23.1432	24.9287	22.6729	20.3915	25.937	22.8245	22.0751	22.2933	10.8591	9.69024	42.4733	37.4668	30.6049	31.7533	42.1614	34.9825	9.02277	6.21821	9.87991	7.30321	7.05088	5.0941
Zm00001eb012680	0	0	0	0	0	0	0	0	0	0	0.17372	0.208784	0	0.276246	2.94356	1.11533	0.599345	5.76159	6.39369	8.6478	0.051576	0.170119	0.609997	16.3024	0	0.187467	0	0	0.83503	0.321267	0	0	0.733805	0.553176
Zm00001eb012690	30.3812	30.8554	24.0788	28.9268	21.1373	20.1954	21.5707	20.7383	1.99649	2.41244	2.21131	12.43	12.771	13.6412	48.3025	69.5268	66.5532	46.1954	52.5198	52.9711	40.414	39.2938	40.6487	30.4066	26.1261	29.3615	36.122	34.7439	22.4217	24.1904	25.0638	16.2787	24.1641	29.195
Zm00001eb012700	0.135188	0	0	0	3.53568	0.773418	3.74646	1.80779	0	0	0	0.497579	0.915955	0.564919	4.27661	1.2276	2.56104	13.209	6.21161	10.9724	0	0.087118	5.91511	22.6442	1.17826	0.370312	3.08331	4.56897	0.042086	0.226279	9.136	9.83036	7.16556	4.94551
Zm00001eb012710	51.7481	64.4956	68.1964	69.4894	52.2874	49.0685	50.0548	51.4136	41.1293	35.5425	42.0283	34.9635	42.0267	42.8234	44.0895	42.7711	42.4353	43.3861	43.5286	42.3997	29.6607	25.4786	34.2954	54.2708	17.647	16.765	30.6579	27.9638	26.5455	26.7913	42.5992	45.6374	43.8398	35.4575
Zm00001eb012750	295.784	422.706	514.551	453.505	57.419	45.9096	58.9443	108.594	1123.98	940.337	1176.32	777.173	822.727	789.844	194.915	235.514	228.009	110.02	146.036	129.322	579.199	488.576	480.309	103.298	0.868754	1.47406	1.36748	0	0.600784	0.231437	0	0	0	0
Zm00001eb012760	17.1258	20.9796	14.5111	18.2805	34.1062	31.5074	39.8843	26.2891	39.2985	50.052	49.9514	27.7253	35.6123	28.7604	14.6281	11.65	16.4786	16.8737	14.0945	14.2789	11.2114	10.1369	14.331	13.8491	3.8411	3.52859	5.58281	3.49016	3.13762	2.3332	3.44446	3.81865	2.25873	1.76749
Zm00001eb012770	36.1471	41.7321	35.985	37.7967	66.0912	66.4816	69.4552	70.9372	35.3309	40.7703	39.9805	37.9601	37.6261	37.0959	33.2813	33.3381	36.3341	34.2896	33.5265	29.5424	29.0697	28.139	45.7532	31.811	23.9674	25.7295	31.5695	28.5229	10.3538	7.81545	15.5773	11.9639	10.7303	7.75716
Zm00001eb012780	15.0906	19.7817	29.8901	21.6956	22.2458	17.225	21.8676	22.8869	36.2447	31.5863	31.8379	22.9087	19.8312	21.6875	14.0953	13.2431	13.031	11.2243	9.161	12.4705	5.39125	6.14558	8.58467	12.0109	18.181	15.9966	10.5409	8.80883	3.28811	2.83251	0	0	2.38121	1.01307
Zm00001eb012790	24.9671	16.8882	30.284	29.4099	35.4884	42.1369	40.4628	44.1905	96.5795	69.6629	78.5677	53.1119	54.3349	61.4826	58.1765	46.5339	54.1275	66.529	54.4162	53.19	33.591	35.6741	56.8543	107.395	27.1361	23.5929	18.7834	19.4871	20.0355	22.2005	28.141	25.8243	20.4115	27.7596
Zm00001eb012800	0.815623	0.602915	0.788676	1.01486	2.30313	2.56156	1.91087	2.69465	1.55659	1.16661	1.09423	2.8376	1.47895	1.98516	12.3276	10.7795	9.8967	19.5253	14.1241	12.9869	1.35472	1.4727	13.0406	19.0704	3.62061	2.94073	3.31611	3.86296	2.22661	4.06327	2.48148	2.98491	2.7575	3.59207
Zm00001eb012820	0	0	0	0	0	0	0	0	0	0	0	0	0	0	0	0	0	0	0	0	0	0	0	0	13.735	19.5283	19.8082	11.9928	0	0	0	0	0	0
Zm00001eb012850	26.4068	21.5924	25.6243	25.3186	5.61043	2.74442	2.79029	5.28719	19.7666	12.9493	17.3056	10.157	7.86468	10.2389	4.46093	8.82676	6.21427	6.02187	4.88724	8.10698	1.10948	3.20636	1.319	1.14168	0.194099	0.21504	0.876361	1.14437	0.369496	0.374058	0	0	0.781091	1.96571
Zm00001eb012860	0.428167	5.48964	2.63865	1.32781	83.9013	80.1373	96.2219	74.1425	11.6774	17.3175	15.013	20.7354	20.9254	23.6133	24.8255	15.5955	22.6949	23.8722	23.9363	26.9561	9.03223	7.61658	31.2345	39.0744	17.5756	17.8658	23.0873	17.9807	21.4098	20.4272	35.8405	34.0038	21.6149	21.16
Zm00001eb012870	4.09482	4.50019	6.15725	4.89671	9.63941	9.59687	10.9816	10.7251	28.1606	25.9642	24.1804	24.9724	24.539	26.7004	6.33587	5.61688	6.07949	5.33205	4.92311	4.76958	14.9407	13.5403	10.9771	10.3302	1.17571	1.57626	1.76958	2.21357	1.86099	0.981713	1.60566	1.63994	1.10441	0.827118
Zm00001eb012880	0.04793	0.560334	0.121984	0	0.150563	0.103454	0.34391	0.031667	0	0.134009	0.023925	0.044091	0	0.103217	1.42568	0.597336	1.37044	0.802146	0.714778	0.526042	0.227866	0.12649	0.093236	2.72951	101.552	97.8704	75.3044	57.1095	1.69913	2.4348	10.1045	13.3125	4.72699	1.36046
Zm00001eb012890	17.5369	22.4365	24.6049	23.6768	35.5353	35.6023	42.0461	36.4952	39.5396	40.568	37.2251	39.9715	36.3217	48.5087	24.5144	19.5077	25.2262	17.4102	19.4563	21.6794	17.1588	16.0065	19.6851	21.9157	11.4304	10.6444	10.3342	8.37986	5.51614	4.34968	10.2373	6.84741	4.51618	3.19006
Zm00001eb012900	20.7072	19.4379	26.5708	26.0077	39.7987	45.3896	38.6346	39.7573	41.5547	42.5592	39.7879	59.0585	58.6939	53.0746	44.6825	40.4644	38.7979	41.3274	42.6658	38.9429	25.6228	24.5212	36.5113	53.3343	14.2443	19.6462	26.169	19.1019	5.61152	4.99418	7.10455	6.84899	5.38232	4.34379
Zm00001eb012910	1.32751	2.44152	1.76023	0	5.94959	7.88714	9.38969	7.8439	2.55714	2.08444	3.11132	4.54129	3.70629	1.77863	23.4928	19.0036	16.2327	51.5598	49.4605	38.2116	3.3452	3.00692	10.3442	79.778	1.40226	1.0179	0	1.39512	0	0	0	0	0	0
Zm00001eb012920	166.8	208.056	239.358	205.725	94.9626	125.727	97.8575	122.809	214.99	252.392	271.459	132.784	140.904	139.551	379.586	372.168	422.734	318.343	306.736	307.339	198.692	162.878	126.514	147.828	30.2651	29.3238	65.1298	49.4476	12.8366	9.56934	33.8698	35.1504	14.5489	9.74654
Zm00001eb012930	9.84727	9.56762	10.1494	8.7097	59.6985	82.8192	68.2842	43.6803	0.290933	0	0.271678	1.92807	1.46184	0.388021	7.94186	7.36224	1.21496	25.2061	17.1731	29.9348	12.2436	9.68133	20.5854	45.9548	60.2005	23.8318	81.2555	114.551	10.7355	11.0206	442.489	532.449	147.103	37.2035
Zm00001eb012950	12.4006	15.2752	18.4365	15.0498	29.6734	34.4668	36.208	28.9291	21.5258	19.0492	18.3166	18.8899	21.4275	23.3675	38.7454	29.8726	33.452	39.3902	35.0136	28.7272	23.5344	27.149	39.7959	44.9877	34.7238	43.2311	50.6664	52.899	50.5475	49.5721	38.7685	35.7224	52.4497	62.3189
Zm00001eb012960	2.05309	3.72793	3.39833	2.94841	1.16535	0.965428	1.33228	1.19088	0	0.355093	0	0	0	0.212907	2.36152	3.45952	2.64035	2.41986	3.39721	1.61007	1.88399	2.14771	1.84352	2.11109	20.7409	18.6549	13.0615	13.342	8.23173	7.8213	3.71491	1.80588	6.14363	9.38522
Zm00001eb012970	0	0	0	0	0.641066	0	0	0	0	0	0	0	0	0.463186	3.65323	2.52414	5.91864	3.15701	7.56785	2.76751	0.472717	0.116667	1.09886	0.573385	1.50253	0.332291	0.025	0	0.608098	0.16318	1.75933	0	0.34809	0.644321
Zm00001eb012980	18.724	21.3046	21.6638	19.5496	15.3634	20.8805	16.0488	21.2673	26.5855	25.0336	25.2228	24.3511	25.1956	23.9273	27.8891	30.4513	27.182	21.8973	26.8201	29.4265	18.9488	18.2877	19.8146	23.6088	15.0555	11.8561	11.5792	11.7745	9.6188	7.33631	4.61052	9.49014	7.17691	6.59549
Zm00001eb013000	9.26348	9.82806	18.363	13.9694	53.9584	52.221	56.7824	52.2842	27.3189	28.9332	25.821	27.4643	24.234	27.3867	11.96	9.1195	12.1643	10.6505	10.4373	10.927	12.5483	12.1069	22.4326	24.0925	3.00753	3.58751	5.9624	4.99365	1.22981	0.70456	0	1.00015	0.766016	0.459121
Zm00001eb013020	70.0515	66.9318	48.7752	57.7381	12.2267	10.5074	14.8168	13.6676	37.7258	29.2857	33.5706	43.541	40.6419	41.2971	93.8806	118.178	97.466	74.4128	70.2122	87.2776	93.3492	89.5589	92.4504	77.2195	1.3108	1.61276	1.95055	1.72279	3.87832	4.35015	2.43527	4.33949	4.24526	4.07141
Zm00001eb013030	243.379	228.628	234.299	238.324	63.5249	59.3202	70.3474	99.3182	90.4442	107.991	108.191	86.667	105.349	87.6756	189.601	222.241	207.291	136.898	164.241	137.431	276.798	245.275	144.018	136.772	8.47738	10.2993	15.6709	16.9659	10.5954	7.78584	8.76024	7.74165	7.57768	8.65389
Zm00001eb013040	7.26282	6.02208	4.9141	6.5758	5.50373	6.39732	6.7988	6.90369	4.0051	6.59888	4.57402	5.7404	5.72753	4.77658	20.4845	15.9581	15.7435	15.309	19.6569	13.4617	4.97229	5.11158	10.1071	10.5953	10.3653	9.51061	10.2336	9.93152	8.39008	8.2501	6.67502	5.49421	7.77521	6.66423
Zm00001eb013060	141.886	140.147	145.736	143.749	55.8379	41.8241	72.5887	68.2871	129.774	116.184	112.983	95.7575	96.9627	103.605	14.3536	15.3782	13.2671	15.6695	12.2651	18.9498	81.4833	79.3983	58.7919	161.809	0.733522	0.812947	2.14527	2.22941	1.77559	1.22392	3.66483	1.00355	1.34796	0.753834
Zm00001eb013070	0	0.895518	0.820241	0.209988	5.05296	7.26289	10.8012	4.41899	0.108056	0.279351	0	1.69284	1.31164	0.646205	5.97178	1.92215	10.8248	3.99359	11.7645	11.8668	1.90538	1.36264	9.7532	51.3558	6.05708	3.03688	8.50622	17.6891	9.3736	7.83935	25.7428	19.1687	23.1628	16.7937
Zm00001eb013080	145.007	132.848	142.034	172.888	353.811	256.099	337.515	244.803	161.343	179.172	194.412	194.134	180.944	199.884	555.232	693.706	613.435	527.531	555.716	537.911	385.118	355.071	407.361	558.327	745.829	789.874	887.903	825.235	463.844	494.142	554.425	547.85	455.446	446.691
Zm00001eb013090	5.57377	4.23783	4.72939	4.40653	3.17909	2.91811	1.94166	4.3822	0.174376	0	0	0	0	0	0	0	0.271011	0	0.102533	0	0	0	0	0	3.41365	3.46328	4.95258	4.63069	0	0	0	0	0	0
Zm00001eb013100	23.8767	22.2049	23.438	22.5761	53.1722	36.0535	58.2381	36.7858	6.65895	4.9142	3.84706	8.06847	5.42004	6.15479	61.2511	39.1524	49.4098	70.9607	72.3141	61.3587	5.53436	6.14911	24.2344	52.0704	3.25389	2.57954	3.75561	3.80344	4.13654	5.36479	6.62879	6.61364	4.81854	3.91748
Zm00001eb013110	49.2523	49.4239	66.2528	55.701	104.371	108.755	114.964	114.721	76.2153	88.9218	89.5688	77.9394	76.2835	78.6676	47.3205	49.3763	50.3743	37.7818	42.0297	41.6817	35.5407	37.8589	41.7131	29.2034	18.5239	15.9148	21.4627	15.7242	8.15013	5.04706	12.7306	9.30991	6.53137	3.77167
Zm00001eb013120	51.3694	60.6158	68.5378	68.6912	303.019	233.688	302.047	256.234	48.6073	50.6092	40.4485	53.7802	38.6449	46.5183	77.0911	45.0774	56.0135	80.4042	78.5193	71.9271	9.06569	9.97731	82.8913	90.0753	67.8541	65.268	76.9401	51.5721	22.3471	18.0754	33.1823	39.2337	22.2536	18.8099
Zm00001eb013130	0	0	0	0	0	0	0	0	0	0	0	0	0	0	0	0	0.133887	0	0	0	0	0	0	0	108.296	82.1884	41.2967	56.2317	21.6801	24.1499	15.3944	13.0683	42.1409	31.8322
Zm00001eb013140	3.15439	2.58143	4.18096	2.24658	14.8589	18.9066	16.9382	25.4251	9.66001	11.3745	7.89912	12.2699	11.9144	11.808	10.3835	9.48507	10.6592	12.6463	8.34544	10.8194	1.83537	2.22565	8.7016	8.02795	4.71772	5.70076	9.01805	5.74763	3.95174	2.7437	3.0516	2.83859	3.20897	2.01759
Zm00001eb013150	0	0	1.03647	0.824475	11.2596	13.0101	6.12569	7.58577	19.539	19.1139	16.2581	8.11656	6.07584	7.66719	47.6377	28.2151	23.6282	74.4967	51.8141	95.4142	10.2653	9.74306	41.3738	222.692	1.7821	3.33705	2.46831	4.37483	16.7441	20.6874	15.8232	19.403	12.3205	16.9094
Zm00001eb013180	1.62923	1.81429	1.51174	1.02708	1.80361	2.38767	2.15027	1.19028	0.566926	0.52919	0.872366	0	0.22818	0	1.05239	0.567649	1.42411	0.20329	0.412218	0.759344	0.131172	0.31668	0.196412	0.561556	15.8731	17.2413	13.9097	11.336	12.2126	15.8214	9.75219	7.37725	11.4578	8.05761
Zm00001eb013190	28.3415	34.0297	49.9468	35.8549	69.5961	80.0176	67.1912	70.6697	80.8665	76.4063	75.4806	94.5324	91.7058	86.7456	73.7231	67.7914	70.1065	85.5436	78.0891	86.2833	52.4649	60.1142	115.097	147.205	84.2036	94.8212	123.596	122.854	137.379	120.06	161.829	142.116	139.293	112.188
Zm00001eb013220	28.7778	33.5387	35.4767	33.2975	70.2326	67.5497	69.0641	72.7056	30.6545	46.8137	39.7159	33.9507	33.3172	37.0985	38.5306	30.808	36.6703	36.9451	34.6785	38.6931	8.01348	6.84807	20.497	36.3181	38.5834	39.1779	41.7616	29.239	40.923	35.9853	31.4686	37.6079	30.6233	34.4509
Zm00001eb013230	9.8062	11.6456	14.0408	10.9631	19.2073	18.6292	15.454	19.9	29.5435	33.7454	30.829	27.041	29.2628	26.7222	16.6034	16.6745	15.3219	17.801	15.0276	12.929	14.9481	14.4931	16.8764	17.1652	12.79	13.7264	14.501	11.1985	7.58772	5.78958	0	5.99225	5.58235	4.67402
Zm00001eb013240	22.8432	29.2376	31.0683	31.7416	37.063	35.7749	37.6614	40.688	55.8786	50.6323	41.2779	44.4187	41.3107	42.5314	23.3782	24.0034	26.5898	20.2854	22.8713	20.187	25.1069	24.0754	27.7381	26.9904	10.4657	11.5693	16.7977	12.5773	9.23242	6.02439	7.47306	5.92528	5.55651	4.83301
Zm00001eb013250	30.5615	21.0302	18.2029	20.5932	24.7431	27.9839	21.9309	23.1174	21.4713	17.3766	19.7884	10.9251	9.83621	8.78662	54.2721	50.0566	44.9001	50.2163	58.5023	53.3942	10.96	9.64861	18.1328	23.2524	33.5415	34.2559	39.7003	26.5794	12.6675	11.8123	18.6994	23.2003	14.7223	13.8622
Zm00001eb013270	6.98434	6.9585	7.79308	6.70793	30.6359	36.7275	33.9708	36.1056	36.9246	27.327	32.1771	46.2306	32.247	31.7513	22.1392	19.9496	19.7485	33.7283	26.042	25.2044	13.5781	12.1624	34.2451	44.394	6.5183	8.30108	14.0555	10.3645	7.19716	5.24345	6.05776	5.86603	6.54905	4.81316
Zm00001eb013280	1.18079	5.0435	5.79481	2.15012	42.7327	42.0487	52.3398	37.3067	6.64487	0	8.42759	0	9.52581	10.3652	1.39843	0.532106	1.64687	0.099152	0.618384	0	3.12209	1.77204	4.60485	4.34601	0	7.25787	13.0577	10.091	3.95006	1.74532	11.206	10.7879	5.62811	4.6826
Zm00001eb013290	18.6275	15.409	22.224	23.1393	48.3758	55.9458	48.7872	62.4382	8.64196	7.12642	8.92242	12.249	12.1351	7.63204	1.51727	2.53765	2.50688	1.92194	2.32404	3.01355	3.10551	6.02135	6.86586	5.29819	4.23676	5.11054	9.4758	6.83039	3.75903	3.33524	14.6197	26.5848	7.47896	5.21835
Zm00001eb013300	13.8596	10.7154	11.7557	11.861	27.8549	22.9262	21.4461	26.5364	13.6666	13.2264	11.9914	14.4303	10.4637	12.3684	22.0992	19.3528	17.5531	21.2735	25.8515	16.4606	7.84957	7.14768	16.6823	17.582	16.7173	17.1736	17.8523	15.2632	14.9383	14.2887	16.9941	26.2637	14.6586	11.071
Zm00001eb013320	0	0	0	0	0	0	0	0	6.97573	4.0509	4.15791	5.21897	3.58865	4.05493	8.05772	10.3087	9.6328	7.36015	10.928	12.2165	2.09705	3.69723	2.15517	3.72071	0	0	0	0	1.14109	0.878879	0	6.29382	0.825101	0.593482
Zm00001eb013330	0	0	0	0	0	0	0	0	7.67502	5.97788	6.22708	5.74922	4.53032	3.7565	8.45247	9.81219	10.2039	6.97451	10.1008	10.9544	1.47093	1.87769	2.5165	4.86475	0	0	0	0	1.32387	1.11549	1.6009	4.12025	1.04582	0.582491
Zm00001eb013340	97.2526	139.289	157.436	140.178	558.522	416.321	540.853	393.265	258.691	288.797	267.064	229.432	309.445	275.717	68.094	61.7522	68.461	44.244	41.7409	44.5839	210.843	221.337	128.084	37.304	5.0354	5.57841	11.2117	14.2457	5.32602	4.19149	13.142	27.3148	8.64933	6.19041
Zm00001eb013360	33.5862	27.1106	19.9432	23.9363	9.75177	14.2083	10.1287	8.64818	17.5228	13.4931	22.0071	11.9775	10.3534	5.10214	19.1243	14.3582	7.12765	15.426	9.60257	9.08471	11.889	9.27335	19.8966	5.05258	6.66131	7.1358	25.0827	32.0065	0	0	11.2285	17.2506	6.12719	2.62779
Zm00001eb013370	61.8105	64.1401	55.3172	67.7853	4.58699	3.59497	2.17472	5.75983	59.8729	47.736	56.256	57.8951	56.5083	43.8839	68.6062	92.0123	68.0628	60.1489	52.3727	57.9088	70.7774	87.7481	58.7597	23.2988	8.91074	5.11945	1.32201	1.6415	1.70766	2.33241	7.87675	6.74481	5.9268	4.27425
Zm00001eb013410	0	0	0	0	0	0	0	0	5.99868	6.32677	5.11511	7.95815	6.47282	8.38675	3.81441	2.00594	3.9385	2.87506	2.53245	2.43727	6.39112	9.26289	6.69693	6.01563	0	0	0	0	1.63998	0.746278	1.11055	1.34761	0.690249	0.254876
Zm00001eb013430	8.82391	14.3103	20.6453	25.8657	6.06892	19.6474	2.33588	17.7184	14.8474	15.8511	31.6472	6.00036	5.25782	8.80997	2.65533	0.819587	0.395819	52.2094	21.4641	38.1799	0.291712	0.456057	0.216648	3.77102	902.558	885.46	117.251	104.075	20.8971	14.3581	29.1969	22.7621	6.96032	4.88515
Zm00001eb013440	0	0	0	0	0	0	0	0.03534	0.287164	0	0	0	0	0	0	0.036741	0.198019	0	0	0	0.079431	0.166162	0	0.405375	47.8206	45.6236	37.5833	39.1333	0.594774	0.485211	1.51864	0.520857	0.402035	0.536777
Zm00001eb013450	16.0826	25.7709	19.3382	15.8676	46.7434	19.5427	42.7744	21.5982	5.57848	4.19238	6.09881	8.12493	6.57927	7.43544	22.502	19.5002	79.5147	17.5696	22.7811	24.5014	13.5072	24.8948	17.9685	10.4173	5.95029	4.03324	6.65222	6.72903	4.91212	7.88912	7.11378	19.3474	6.54789	5.31258
Zm00001eb013460	9.17975	10.394	10.0438	7.71111	22.1868	18.0465	26.0452	15.5622	20.0664	15.1267	16.3724	14.5118	15.683	15.9584	11.1698	10.081	11.3738	8.83342	9.58271	11.1422	19.022	21.1835	21.1417	24.0258	22.7851	20.1062	18.7939	20.543	15.4917	13.4665	25.0319	41.117	18.8495	16.1668
Zm00001eb013480	2.54678	4.46872	2.02666	0.569109	0.080923	0.066582	0	0.031114	1.63384	2.31746	1.35531	1.0323	0.647004	0.874617	0.602666	0.214451	1.02214	0.109581	0.616367	0.413325	0.291927	0.664959	0.263087	0.486368	2.71139	2.73902	3.20544	1.6726	2.01058	3.10115	1.35026	0	0.669236	2.07034
Zm00001eb013490	102.609	118.598	128.831	107.127	160.453	153.898	161.276	151.556	81.219	95.5241	78.5013	88.0967	85.204	88.0609	84.3573	84.0571	81.0466	70.4795	78.8199	69.8454	52.9935	63.0038	109.083	94.3731	354.17	334.554	303.409	308.256	87.0331	77.3556	101.106	100.041	103.196	80.7875
Zm00001eb013500	204.809	195.25	178.222	175.256	20.2135	16.2799	15.1398	30.0521	132.328	148.899	149.018	147.772	174.347	152.873	96.2964	149.534	137.923	59.0282	74.4173	83.2739	103.582	110.037	77.9745	18.6755	0.267035	0.262768	0.094175	0	0	0	0	0	0	0
Zm00001eb013510	9.46939	8.96044	12.1306	9.55482	11.1265	14.1226	14.161	15.0973	9.94105	15.1465	13.4784	11.3411	9.97856	11.868	6.58722	5.42228	6.09826	6.01012	5.01618	4.27621	5.61533	5.83416	7.2188	6.80957	2.07968	2.78075	3.80583	2.36357	3.49025	2.72143	4.83665	1.91349	2.75111	2.12503
Zm00001eb013520	5.58432	6.03238	8.17111	7.24144	581.307	695.939	648.815	474.903	0.504135	0.971429	0.834922	4.35141	3.32105	2.10203	16.5586	9.69622	16.4823	40.9675	23.6177	28.661	4.05684	4.52	42.1716	38.8895	304.917	261.083	370.488	389.52	282.045	317.217	812.882	774.766	631.515	650.259
Zm00001eb013540	2.42685	1.24158	1.51782	2.82844	4.87057	5.5382	3.10507	7.80863	0	0	0	0.301275	0	0.25105	0.867635	0.626905	1.03659	0.870364	0.902077	0.626412	0.05731	0.147975	0	0.153645	3.36722	4.88481	4.49041	3.70187	0.762176	0.511349	1.80971	0.667707	1.55853	0.444898
Zm00001eb013550	4.38013	4.13644	6.23469	5.15698	34.7269	41.8734	43.1066	33.7825	10.666	15.546	15.5958	12.5482	10.0947	10.8495	6.27698	4.30915	6.39362	9.9327	6.73924	10.4151	6.73946	5.75483	12.1548	17.5964	9.4924	12.4041	18.6447	13.8039	5.38193	3.54495	0	0	3.57589	3.15237
Zm00001eb013590	1.04955	2.47455	1.41947	1.22675	0.831959	0	0.263623	0.589081	1.45695	2.99991	1.91122	1.42572	1.79128	1.41692	0.951281	1.00688	1.20095	1.31648	0.596009	0.548826	0.645466	0.853209	1.35088	1.86005	1.20869	1.08436	1.26384	0.854096	3.39963	3.13849	2.53581	3.92816	3.14688	2.22744
Zm00001eb013610	8.46494	9.34527	13.0466	8.03586	2.42585	1.29798	1.84734	3.31494	10.705	16.2671	11.4761	8.18089	11.1313	11.1036	8.39578	6.56936	7.10674	2.69268	3.96634	3.20041	2.46458	3.55598	1.6042	1.30666	20.0262	22.7924	17.8847	13.8335	1.72019	1.91199	1.92382	0	0.874652	1.26057
Zm00001eb013620	0.250731	0.211065	0.280668	0.093848	5.2452	5.57656	6.76171	4.81974	0.564362	0.501769	0.620715	0.689528	0.888895	1.10785	2.17144	1.17129	2.40706	2.32489	1.96653	2.19002	0.762026	0.790538	1.71507	2.8814	1.54562	1.41253	1.93624	1.38466	1.15191	0.793483	0.973664	1.64991	1.05732	0.757079
Zm00001eb013640	75.0572	58.2675	57.7145	72.3407	67.6457	60.4901	58.8382	65.6863	32.2038	36.0517	34.9522	35.1403	39.8522	46.646	77.4048	77.2006	66.7495	82.2792	94.548	77.1068	38.5253	46.1556	56.3558	73.9469	104.902	104.102	124.24	106.955	75.8436	70.0924	82.1198	79.165	87.1211	82.0997
Zm00001eb013650	18.82	22.4674	28.8277	26.6856	7.91001	6.49453	11.5363	11.2738	10.0123	6.95521	6.42839	3.97783	4.05107	5.72288	0.516507	0.353539	0.292774	0.408609	0.339374	0.238957	0.62607	0.632972	1.23598	0.915863	5.48264	5.4646	5.09348	4.56455	4.93231	4.82035	6.95682	3.64479	4.73628	4.68161
Zm00001eb013660	38.2218	45.8709	48.7538	33.969	45.7009	44.5219	38.4119	42.3903	46.4127	29.4993	39.5847	83.9715	60.8171	65.6221	225.901	224.884	217.469	260.058	283.827	318.825	122.922	107.823	116.255	224.951	113.116	110.359	100.471	130.268	242.547	171.578	211.329	308.056	197.874	208.386
Zm00001eb013680	0	0	0	0	0	0	0	0	0	0	0	0	0	0	0.681923	0.232014	0	1.52669	0.270517	0.30234	0	0	0	0	12.675	13.6116	5.983	6.16734	10.6847	11.9491	6.01331	9.45839	11.7033	11.7217
Zm00001eb013690	8.44607	7.29414	9.45599	7.06109	17.6709	17.0689	14.5441	17.3314	11.0974	16.381	13.3452	17.8986	17.1488	18.2654	18.4785	16.4478	17.8436	17.9937	11.5101	14.2509	15.1782	12.6069	21.5675	18.982	31.9844	35.3284	45.23	41.0708	20.6629	19.4128	18.992	22.9585	23.9257	19.0721
Zm00001eb013700	3.73317	2.61217	3.01858	5.07144	6.38673	5.78126	6.43811	4.80243	3.5537	2.59086	2.24751	6.14211	5.28623	6.64519	73.9947	98.5701	73.6338	96.9314	107.612	102.808	22.4231	18.779	43.0713	66.394	34.2656	38.3258	34.6463	27.7426	43.2466	44.7387	60.4579	55.5959	48.6154	48.3908
Zm00001eb013710	38.0422	34.1208	36.2043	37.0663	76.1749	76.1636	75.3219	72.2454	37.0456	39.5727	37.2161	50.3866	43.2867	50.9988	61.7519	57.873	64.6473	60.9192	72.584	66.2431	33.051	30.8085	60.9729	54.0563	104.298	111.514	133.354	105.17	55.3317	46.4433	58.8329	65.4144	55.4022	45.8495
Zm00001eb013720	0	0	0	0	0	0	0	0.208179	27.7561	31.3448	33.2502	29.695	30.3401	31.5237	5.58601	3.27635	4.98458	3.8103	3.89243	3.92363	1.29483	0.809535	2.92528	2.19278	0.868577	1.06956	1.31869	0.933806	0.154029	0	0	0	0.358438	0
Zm00001eb013730	14.528	17.6387	15.9858	15.7899	36.7065	31.1474	32.031	25.9489	6.08141	5.62424	4.63557	6.08717	6.08289	5.73097	25.8013	20.5991	23.3875	24.8553	28.5457	30.0988	10.0546	9.06938	27.63	23.2854	21.2053	20.5152	28.6014	24.5157	8.06301	10.4121	16.0065	28.0778	11.3718	9.71594
Zm00001eb013740	3.94369	4.31185	5.60826	4.00344	62.0337	55.8527	55.6922	38.5889	3.4768	3.93025	3.7734	9.19801	5.71208	5.59634	59.4481	49.6987	47.0997	98.1349	91.2352	97.1089	13.2567	12.4136	47.203	88.6678	11.774	15.092	39.1925	41.937	40.8502	48.6802	83.1839	110.422	81.8676	73.3486
Zm00001eb013750	93.3189	103.176	100.676	99.0435	419.914	386.186	430.307	416.814	119.472	140.437	142.078	298.332	276.023	280.5	348.074	271.052	254.031	266.624	279.362	237.817	113.855	114.417	357.496	236.5	680.667	674.218	891.329	861.49	360.583	303.128	430.133	389.143	465.751	332.124
Zm00001eb013760	35.5956	32.3534	36.0674	32.7431	69.7629	55.4507	78.3826	81.2375	40.3772	44.0938	44.1996	35.9753	35.0735	35.392	43.0717	43.4502	47.299	34.2647	32.2786	30.1995	12.5298	11.2487	42.7332	29.5476	42.9691	40.606	38.5982	34.551	27.8356	20.8349	21.4769	17.6128	26.1218	22.4961
Zm00001eb013780	16.365	12.9762	12.2686	9.40604	5.05089	8.38771	5.47496	8.26838	6.89433	5.34452	5.40559	8.75869	5.19419	6.02008	14.4772	8.99136	10.4689	24.2312	25.5206	24.4064	13.7433	19.8214	48.3444	27.6309	10.2406	10.4903	27.8524	24.5807	5.01678	6.48755	7.44916	7.02954	5.48052	5.03345
Zm00001eb013800	0	0	0	0	0	0	0	0	0	0	0	0	0	0	0	0	0	0	0	0	0	0	0	0	7.79631	7.10532	6.15574	6.33902	1.02519	1.73373	2.12299	0.79795	1.17762	1.17282
Zm00001eb013810	0	0	0	0	0	0	0	0	0	0	0	0	0	0	0.411611	0.141349	0.076182	0.238977	0	0.090306	0	0	0	0	51.5648	48.0553	29.8604	25.1428	15.0474	19.3176	3.83518	10.6459	8.9674	14.5124
Zm00001eb013830	0	0	0	0	0	0	0	0.31053	3.00207	6.83853	3.44535	9.0137	12.1617	7.98408	0.620736	1.47818	0.69782	0.967938	0.593477	0.551468	0.218459	0.258846	0.48654	0.271769	20.6526	17.5455	12.7852	14.0893	0.818591	0.521466	0	0	0.630077	0.835986
Zm00001eb013840	69.5728	74.9694	87.7837	84.3573	121.726	138.334	123.401	135.315	105.357	101.441	106.896	114.342	100.262	109.786	71.0588	71.673	70.4981	76.0018	69.3085	69.4096	57.3402	53.6287	77.3956	80.9487	37.6378	52.8657	77.3043	48.8302	44.5343	32.2616	38.6852	40.0498	33.6603	25.8825
Zm00001eb013850	6.09648	8.86899	7.6377	4.8627	11.1598	14.5732	9.42785	9.76439	2.60045	4.29678	3.25653	3.17256	4.04484	5.1461	10.1116	7.686	11.0946	8.01348	12.042	8.80184	4.89947	5.14895	10.839	10.4676	14.4273	18.7422	14.8272	14.3556	9.71971	6.07406	0	8.46893	7.26009	5.25033
Zm00001eb013870	88.1523	75.9994	67.1053	83.8896	49.9987	55.592	48.7109	63.2802	30.3899	32.7337	32.3021	44.8238	37.5412	41.2723	29.154	36.1923	35.4392	36.8021	37.7875	38.7879	26.661	25.8358	34.98	40.9671	13.1738	16.0104	16.0305	14.7181	60.1737	56.9945	53.3059	49.3701	57.7485	54.6809
Zm00001eb013880	7.14917	15.104	9.93583	8.42377	34.6753	18.146	36.0348	13.0908	4.17602	8.52563	5.55312	4.95975	5.80172	6.41407	3.78003	3.84196	4.95224	7.31864	5.75311	10.4606	1.26634	1.47389	3.82524	5.57175	87.394	67.1617	36.3483	44.2061	0.418513	1.04062	3.73265	25.8471	4.18644	1.37164
Zm00001eb013890	0	0	0	0	0.050727	0.042903	0.114005	0	0	0	0	0	0	0	0	0.05764	0.287015	0.426099	0.453569	0.356271	0	0	0.935211	1.78841	23.3016	11.056	4.84456	8.8077	0.247675	0	0	3.01816	2.03346	0
Zm00001eb013900	38.7018	41.8142	42.556	41.723	152.768	138.372	136.518	128.688	21.5028	21.3105	25.3084	90.1932	55.2091	92.1433	144.952	146.475	133.633	128.347	113.719	112.851	68.5134	82.0832	241.751	160.873	276.302	325.549	438.604	453.062	320.706	385.987	480.822	535.172	463.829	402.26
Zm00001eb013910	5.56743	5.5161	9.63347	7.52274	58.6663	52.3145	62.8309	50.7504	2.54202	1.39791	2.59922	5.31399	2.70963	2.98827	80.4254	91.9022	49.4237	73.2245	92.4038	49.8898	2.83788	1.87988	69.9494	29.0746	25.3589	18.8077	38.3206	46.9859	61.7968	75.7516	61.423	60.5939	76.084	69.4676
Zm00001eb013920	0	0	0.402601	0.317249	7.37532	7.18045	8.93443	4.23901	0	0.149246	0	0.627469	0.372239	0.168353	3.5626	1.54628	2.56266	4.53142	3.33459	4.57225	0.290692	0.469078	8.59137	16.6329	1.24126	0.722687	3.87389	4.51365	3.65566	4.08179	10.6903	10.9606	7.49863	8.75067
Zm00001eb013940	35.6458	45.8998	38.7167	39.663	83.3483	79.3957	96.5609	94.8856	94.0784	107.769	112.941	91.4624	105.698	110.379	131.75	156.936	148.684	92.857	116.69	108.11	103.321	71.2382	111.809	131.498	8.46052	7.39698	14.3509	11.4236	44.472	36.7971	40.5371	42.1142	39.8249	37.01
Zm00001eb013950	0.161681	0.09254	0.363708	0.192514	1.26731	0.993706	0.999391	0.741097	0.136593	0.248127	0.159191	0.072142	0.113529	0.139661	0.549318	0.485109	1.70875	1.82927	1.52175	1.82293	0.065094	0.091655	0.809836	0.713388	12.9169	13.0177	8.46753	7.36812	9.91662	13.0743	16.042	15.1596	14.1186	11.3378
Zm00001eb013970	5.25887	6.03177	6.65458	4.89433	10.6692	14.3816	14.669	14.0266	4.48754	6.88548	5.62636	11.5579	11.0884	11.3525	10.3022	11.6063	13.6577	8.09935	8.93555	8.47336	9.93062	9.41736	16.9249	11.3567	1.49975	1.89105	4.32505	2.51345	3.49574	2.55876	3.5336	2.47019	2.25086	2.28478
Zm00001eb013980	6.30079	6.86303	8.48341	6.99751	35.5115	33.9102	41.0695	33.2226	9.14343	14.838	13.3889	24.8222	27.6921	29.1287	17.4836	17.1382	18.439	13.4672	13.3009	15.3561	7.05719	5.08144	25.257	13.3181	5.80709	5.34679	11.8427	8.03932	5.04527	3.44407	6.11051	3.83671	4.10232	3.06808
Zm00001eb013990	1.43281	3.86821	1.49554	1.46725	441.916	420.316	387.675	367.727	1.01875	2.34266	1.76108	56.7046	31.711	24.553	60.3932	21.07	14.3955	91.7262	60.5456	103.726	0.831889	1.55319	131.848	125.228	197.194	180.762	840.05	956.465	629.537	833.305	1337.74	2283	2032.05	2077.28
Zm00001eb014000	1.76883	7.68815	4.21635	1.59832	1177.86	1293.63	1051.16	879.941	0.997825	4.26062	2.09296	46.1349	20.3947	13.7179	68.5119	20.3302	13.8611	84.6026	64.9299	93.0582	0.837143	2.78357	149.608	88.4334	394.083	419.588	2156.18	2336.82	445.318	538.508	1088.63	1723.31	1420	1297.94
Zm00001eb014010	1.30605	7.66866	2.47027	0	2103.62	2426.37	1981.01	1538.65	0.416159	1.53544	0	52.3717	23.3602	14.3091	31.9933	11.5312	5.76082	90.8409	55.4158	65.1285	0	0.308325	141.96	72.4584	2.32151	1.62556	1805.26	2575.86	68.952	49.5975	655.132	862.474	641.509	522.893
Zm00001eb014030	6.85647	6.66431	9.05132	6.19852	23.5162	25.2589	29.3117	22.7408	43.0462	47.4294	44.0134	32.8816	30.7221	35.3679	6.41392	6.21003	8.48739	7.05164	6.03653	6.31602	13.1603	10.3033	15.7796	13.3291	3.26762	3.79529	5.73537	3.36379	6.58434	4.16084	4.52438	3.67937	3.24592	3.35361
Zm00001eb014050	131.575	155.66	152.082	119.69	69.0174	60.8953	56.7329	55.1047	18.9826	18.9501	14.9945	28.8557	24.0111	23.139	207.285	244.507	214.292	185.898	272.148	264.717	131.817	167.273	218.974	300.492	186.645	172.887	48.328	63.3752	49.1814	60.4914	62.0626	84.0446	69.5841	55.3136
Zm00001eb014080	1.63762	1.16925	1.41163	0.486742	0.443873	0.290886	1.39218	0.69539	2.60202	1.41491	1.45258	2.39018	3.68474	1.79207	2.53694	1.50881	2.98821	2.68149	3.10205	2.91642	1.53385	0.998516	1.48117	2.29053	0.466796	0.46823	0.297873	0.36182	0.637063	0.597438	0.769896	0.262751	0.268495	0.169175
Zm00001eb014090	1.34875	1.2771	0.456364	0	0.284237	0.219974	0.623813	0.174576	0.240815	0.247551	0.33249	0.272509	0	0.21932	2.13393	0.77312	4.79197	1.29882	2.06928	1.43955	0.834661	1.29469	2.63109	1.83622	29.8364	29.7825	17.0886	15.7186	10.3485	7.57227	4.05	6.39098	6.61676	5.44322
Zm00001eb014110	2.60515	1.88916	4.01592	2.24659	10.1704	12.6691	12.3793	11.9265	5.60203	6.28456	4.50883	5.68136	4.91585	5.1508	8.82253	9.23347	12.7723	8.45758	7.93416	8.43328	4.8655	5.50425	11.3872	8.92873	9.10159	9.15134	11.5531	10.0298	3.87474	2.50592	2.26692	1.45295	3.26309	1.79455
Zm00001eb014120	2.57119	4.15041	2.95306	2.56388	17.6616	8.17285	15.9362	7.98319	1.35817	1.47218	1.25254	1.53466	0.934228	1.26178	4.45714	4.14584	11.4616	8.99134	7.63692	12.2079	1.02073	1.55873	3.57424	2.46602	15.0169	15.313	14.9074	13.546	15.1196	25.2595	68.4907	80.8793	41.2741	28.6919
Zm00001eb014130	11.0618	8.51577	10.0584	13.2338	16.1244	15.7222	15.4883	28.3219	15.3921	19.5726	15.1454	12.8423	12.4025	13.7835	11.7183	10.9372	14.9054	12.6008	10.2272	13.2796	5.14716	4.85438	12.1932	24.3898	7.42704	7.42887	8.3236	5.7678	6.02619	4.8305	4.8857	4.88128	4.68058	2.84497
Zm00001eb014160	0	0.503609	0.294899	0.278393	0	0.19288	0	0.237854	1.27091	1.23958	1.22944	1.32218	0.737362	0.919292	0	0.123619	0.439455	0	0	0.058025	0.262413	0.279538	0.324136	0.220241	9.95958	12.5703	10.6999	6.75638	0.137525	0.146332	0	0	0	0
Zm00001eb014180	5.55641	4.62482	4.85776	4.89862	7.8674	7.76559	5.55596	5.28955	4.1261	3.91618	3.50575	4.28489	3.40883	3.24304	15.4143	16.7209	14.9504	25.2896	21.7353	23.3227	10.1362	9.55108	12.2711	21.9821	14.9423	14.7149	14.8543	12.2933	21.9339	23.3513	28.7341	33.3144	21.5016	17.8464
Zm00001eb014190	2.97037	0	2.7524	1.04536	2.50121	2.49466	1.65998	1.90166	3.36354	3.70349	2.59482	5.28153	3.74344	6.89369	31.0746	25.1208	18.196	31.2296	25.7859	24.488	4.93942	4.96007	11.101	18.6516	11.1547	12.2724	20.6153	18.3599	7.95973	7.73018	4.90245	3.30678	5.74656	5.9287
Zm00001eb014210	0	0	0.098242	0	0.094947	0.252236	0	0.117343	0	0.152877	0.080179	0	0.078053	0	0.927052	0.102414	1.14128	2.21857	1.21393	1.35962	0.053409	0.084486	0.415192	0.163617	1.28696	0.679144	1.69064	1.81112	8.63791	17.3106	25.7529	26.1372	49.9606	26.2107
Zm00001eb014240	0.230371	0.682716	0.584881	0.360325	1.55374	1.69806	1.95815	1.84735	0.135362	0.146767	0.155232	0.228482	0.266424	0.281847	0.404679	0.893581	0.743293	0.441369	0.896124	0.258751	0.083922	0.06008	0.916369	0.789732	3.95876	4.49549	5.55913	4.57062	1.4585	1.07758	0.359907	0.717937	0.802668	0.591277
Zm00001eb014250	0	0	0	0	0	0	0	0.216086	0.013452	0	0	0	0	0	0.106505	0.216804	0.347949	0.244819	0.238917	0	0	0	0.125671	0	3.10493	2.98488	1.15682	2.40071	7.34844	9.85799	7.64592	4.70562	5.54897	6.64436
Zm00001eb014450	0	0	0	0	0	0	0	0.294271	0	0	0	0	0	0	0	0.315486	0	0	0.363073	0	0	0	0	0.2724	64.8591	71.5767	28.6201	37.806	0	0.244989	0	0	0	0.273957
Zm00001eb014470	2.76054	2.72865	2.33531	2.53406	0.5248	0.702489	0.408039	0.624498	0.129185	0.118415	0.30734	0.25666	0.110773	0.154652	1.63441	0.596907	2.59787	1.25049	1.165	0.744121	0.657479	0.694768	1.98801	2.25877	17.0089	15.6858	8.78979	10.8482	1.3796	1.8691	3.69978	2.14303	1.73572	1.5196
Zm00001eb014490	15.1479	14.6568	11.1801	12.7946	1.56244	2.14367	0	1.04302	2.78855	3.4448	3.77589	4.25414	4.22291	5.87343	23.1389	31.237	43.6683	19.1339	18.666	19.7159	57.408	79.2606	35.4513	15.0938	30.4759	37.4058	21.9271	23.7092	42.7442	51.4753	24.9956	37.0264	35.4305	32.4419
Zm00001eb014500	4.3357	4.69739	4.05509	3.64572	14.325	13.707	18.045	13.8791	39.4867	40.9418	39.7429	35.678	39.0669	38.0217	18.3188	13.3279	17.2133	16.8337	18.2608	11.6782	8.27987	9.03718	19.5427	14.7963	19.087	15.8939	22.6614	24.4338	5.69354	7.01101	10.0879	7.82756	5.14424	5.48451
Zm00001eb014520	0.649198	1.00866	0.642928	0.878356	74.8683	56.6104	68.8592	47.6026	0	0	0	0.051862	0	0	0	0.678878	0.562653	0	0	1.55949	0	0	0	9.2354	0.223363	0.208474	4.13195	0	0.332242	0.70167	1.68779	2.61128	2.25448	1.39983
Zm00001eb014530	0.594807	0.924151	0.589061	0.804766	0	0	0	0	0	0	0	0.047517	0	0	2.76631	0.622	0.515513	7.49355	4.11976	1.42883	0	0	14.5303	0.022524	0.204649	0.191008	3.74213	8.08909	0.304406	0.642883	1.54638	2.39251	2.06559	1.28255
Zm00001eb014550	0	0	0	0	0	1.01857	0	0.700743	0	0	0	0	0	0	0.582576	0.397066	1.22752	0.592354	0.359229	0.793739	0	0	0	0.333855	15.6625	14.7683	10.0334	11.2957	57.6098	58.284	35.9572	37.6022	61.9865	64.3869
Zm00001eb014580	0.196867	0.319807	3.26659	0.634898	28.8986	20.3378	33.6342	19.0595	22.2393	23.0593	22.7751	28.0681	20.0396	22.2021	1.29781	1.30273	1.73447	1.71473	0.822908	2.80723	2.80964	2.35205	3.20995	4.66701	2.05736	2.64471	4.26473	2.01762	0.768205	0.752571	2.12708	1.81781	0.927666	0.971158
Zm00001eb014600	87.3868	80.9827	73.0506	82.4068	18.7639	23.4193	20.2654	25.0223	98.3506	99.2388	113.051	136.383	128.28	103.784	183.818	206.501	177.825	276.964	259.717	325.447	185.772	192.984	341.103	419.432	10.3859	11.211	4.58918	12.7817	31.1971	30.737	33.2442	36.6155	36.7328	32.1734
Zm00001eb014630	18.2297	16.7632	20.6027	18.7567	44.6709	40.6278	39.4115	37.9849	35.7207	32.0364	37.0128	31.6932	34.7471	31.2705	43.6371	29.4413	32.7146	64.2113	50.4415	52.0512	20.0255	16.4315	30.6845	60.6271	16.1232	17.9162	18.5301	14.9166	21.7967	17.0878	31.4932	25.8094	19.6687	21.4771
Zm00001eb014640	33.6702	44.7915	49.3926	41.5763	94.8767	101.256	115.005	97.7905	126.577	131.486	145.572	99.8685	111.809	112.545	60.9975	50.72	65.3823	50.8386	48.3593	50.6427	83.9394	58.4247	83.6294	76.7692	9.19943	9.45072	15.7193	10.2078	11.8064	9.2422	10.1539	8.99465	8.51945	7.61979
Zm00001eb014670	0	0	0	0	0	0	0	0	20.3392	15.6288	15.6447	29.56	21.1348	21.9776	29.4655	31.3932	29.9264	28.8142	33.5647	34.3934	15.8308	20.8372	18.8682	12.4065	0	0	0	0	4.04833	4.0797	0	0	5.18641	5.57921
Zm00001eb014720	0	0	0	0	0	0	0	0	0	0	0	0	0	0	0	0	0	0	0	0	0	0.030905	0	0	15.3995	12.0824	8.54426	8.88916	1.21544	1.45098	1.99499	0	0.801351	1.44551
Zm00001eb014730	1.78376	2.13239	3.30466	2.61069	5.91643	5.8285	4.23074	6.23709	6.5061	7.70264	6.48974	6.97152	6.73489	7.95076	4.97536	4.34537	5.76474	6.22884	6.3777	5.89548	6.07049	4.90652	9.1666	13.0142	3.79802	4.13526	3.72226	2.94145	1.79073	1.29731	0	1.57453	0.742397	0.996438
Zm00001eb014740	97.6502	107.346	119.447	113.962	90.4141	87.2916	94.8784	106.618	241.712	200.409	229.357	168.483	164.271	155.103	120.195	104.021	95.5048	122.076	109.929	91.8106	84.5081	77.3811	76.5268	87.4631	21.4483	24.3279	35.8095	29.0346	39.9304	30.8408	35.4275	31.4863	32.4468	26.0325
Zm00001eb014750	36.7353	25.9929	27.7056	29.4358	40.4716	40.4636	34.9794	49.8839	10.5778	16.2222	16.7953	23.6829	21.2575	22.7951	34.4717	49.8211	54.545	39.37	40.1752	44.0939	21.2402	20.7034	60.4554	47.379	11.006	13.8593	16.8133	14.521	8.86552	6.87189	3.80573	5.9357	9.08483	6.51086
Zm00001eb014760	2.81532	3.98792	4.67294	5.6341	21.0566	16.8442	23.65	17.7698	18.5617	23.777	21.7266	14.73	15.7022	17.3502	23.3568	20.4397	26.7563	20.1679	21.0053	21.5468	14.2688	11.2892	18.2489	19.2752	7.95022	8.73712	10.3143	7.36623	26.2785	17.962	18.4646	13.0908	12.916	12.7565
Zm00001eb014780	4.0999	5.80813	6.5256	4.84541	20.6068	20.6445	24.4213	20.8563	17.5395	22.4359	19.2598	16.539	15.5191	17.4357	11.4696	9.05404	12.3302	11.8019	10.9238	9.53176	8.03926	8.08709	11.5425	10.8748	5.53284	5.42393	5.52025	4.75275	5.79056	3.84379	4.00549	5.64566	3.91823	4.07358
Zm00001eb014810	109.316	121.896	122.627	115.616	39.9903	40.9598	45.5283	61.739	148.96	157.56	175.942	141.795	157.245	141.255	54.5239	57.2426	61.0781	39.0354	42.7438	40.6082	73.707	62.6693	38.5561	38.0027	1.18144	1.60764	4.09636	3.43029	3.31005	2.53675	1.05909	1.63146	2.3305	2.39132
Zm00001eb014820	1.35588	2.05247	2.89735	1.8479	2.99794	3.93408	4.43312	3.88625	1.08819	1.96311	0.920263	2.72981	2.79088	3.1377	3.0743	2.48087	4.16982	1.69643	1.95341	2.57672	2.46155	1.95166	3.48851	1.83577	1.12579	0.734409	1.84086	1.61376	0.651022	0.357204	0	0.896646	0.361169	0.195599
Zm00001eb014830	6.62831	8.41713	7.54665	7.13769	140.765	116.848	131.928	111.315	13.1571	16.5702	13.0604	29.0393	20.4023	24.6407	50.4535	37.731	41.8024	79.3966	68.6012	68.348	8.60336	9.82363	46.6492	62.3154	41.9673	51.8227	69.4841	65.8511	8.52426	6.05214	17.7304	22.4035	12.9279	9.58065
Zm00001eb014850	11.3666	13.4588	13.2886	12.858	10.3905	11.1854	10.434	12.8867	75.1958	67.0718	71.0038	69.012	66.7701	70.1932	22.9247	19.7485	22.4376	24.2783	20.9759	21.2609	24.1329	22.3137	20.3056	15.1212	7.27872	7.91361	7.65236	5.71964	4.30528	3.24891	3.80439	3.71848	2.91902	2.49328
Zm00001eb014860	4.51279	9.44227	6.73526	16.4279	0.787634	1.48744	1.09164	1.334	0	0	0.430865	0	0	0	9.55944	4.94422	8.91923	10.6851	12.4363	10.1045	0	0	0.075565	0.048226	0	0	0.07952	0	122.846	183.043	148.03	113.669	131.909	113.942
Zm00001eb014870	13.3729	14.8993	20.7142	14.8445	31.6181	36.7529	33.1718	36.3584	58.883	59.6461	54.569	53.8266	49.8162	55.9823	10.2901	9.26527	10.2941	8.54472	9.80755	7.7222	13.4462	14.8764	13.6212	7.78032	7.99775	8.87918	13.0627	10.9466	2.47485	1.56916	2.63594	4.42558	2.30921	1.57787
Zm00001eb014890	48.5555	37.5969	52.4661	55.6433	53.4176	67.1397	50.0427	55.7208	32.6096	33.1682	35.3559	32.3499	27.8821	27.4194	35.0761	35.4981	34.3873	65.9235	46.1601	71.7677	41.0337	37.6475	49.426	128.251	71.7479	94.2117	63.8682	60.799	37.3494	34.6427	33.6692	28.143	26.7872	26.844
Zm00001eb014900	28.2251	31.9617	14.2385	21.0252	48.5843	47.225	50.2621	55.3728	24.1387	26.2095	25.6423	32.8504	32.88	31.1564	21.1129	15.962	22.1391	24.9233	18.8544	25.181	13	11.6785	25.3664	27.7995	11.2963	11.445	20.0975	12.3503	13.6969	8.45997	7.69503	8.70476	9.31824	7.06652
Zm00001eb014930	2.23076	2.27289	3.48512	1.76368	7.66322	4.56346	10.6539	5.58878	0.290211	0.591211	0.423035	1.20937	1.18841	0.844389	8.23297	3.80952	11.5119	14.8821	12.325	12.6778	0.029011	0.148729	2.32591	3.52002	0.683357	1.14308	1.91234	1.38308	0.266297	0.377204	3.47046	3.42165	2.18092	2.38861
Zm00001eb014950	3.43025	2.65007	2.47866	2.2895	3.72292	4.2099	6.12947	4.5682	18.8634	21.326	21.6213	9.82182	7.47706	11.2811	52.253	74.0368	62.7019	42.5964	54.7052	52.6399	114.919	84.8565	62.3115	30.8058	0.295491	0.219291	0.390389	0.472169	4.59189	2.89706	3.30362	1.70799	3.54474	3.48731
Zm00001eb014960	66.6042	67.7032	84.2236	78.8497	29.4468	26.337	31.3721	41.2835	118.645	134.408	137.397	79.4558	100.253	92.0811	41.4633	51.4053	47.3316	30.5277	39.6345	37.989	105.865	81.8922	54.4159	26.1714	1.29235	2.09876	2.03255	1.46078	2.67869	1.70111	1.95771	1.47232	2.0476	2.15613
Zm00001eb014970	1.29587	1.93243	3.06285	3.36194	3.65702	5.25188	3.11007	4.76371	5.97115	4.67895	5.15215	4.52395	3.52531	5.187	8.02905	7.9991	7.52557	7.31701	7.88764	8.08139	8.65363	8.99794	7.00631	5.35476	22.3286	21.0972	12.1844	8.08995	9.11679	8.63913	8.21738	6.17918	6.35224	7.85984
Zm00001eb014980	6.80255	7.16363	3.58112	6.7746	0.72142	0.942023	0.552507	0.777728	0.335653	0.071913	0.219586	0.178561	0	0	0	0.230027	0.862721	0.412546	0.139227	0.155606	0.125185	0.197214	0.349853	0	8.63522	7.39917	5.60873	3.96471	5.10489	8.93315	7.87926	8.32236	6.3155	6.00694
Zm00001eb015000	0	0	0	0	0	0	0	0	0	0	0	0	0	0	0	0	0	0	0	0	0	0	0.084422	0.085076	60.9426	60.8953	33.9376	27.5905	0	0	0	0	0	0
Zm00001eb015010	242.784	222.94	223.705	237.804	229.512	233.581	217.884	233.548	93.7825	87.923	93.3401	111.132	111.767	107.27	137.497	146.131	123.48	144.984	151.936	160.764	164.502	178.793	176.254	184.049	333.434	302.838	447.193	391.717	222.068	221.947	245.508	247.015	264.585	225.634
Zm00001eb015030	8.54021	11.5329	9.6566	8.84251	11.2308	12.1753	10.1756	12.194	14.6183	15.8615	15.833	13.256	12.4395	14.3246	5.60447	6.25731	7.40668	6.99297	5.26537	5.42551	8.39438	9.25716	10.6193	11.5429	5.04298	5.51758	7.46733	4.09591	2.19129	1.78268	1.57353	1.84091	1.35974	1.17742
Zm00001eb015040	9.12841	10.1977	12.2712	12.6755	29.0757	32.4388	32.732	35.5781	3.75891	5.0126	4.80062	11.5958	11.3021	10.7622	13.8188	16.7628	17.1046	12.3313	11.9053	11.5735	11.4711	9.42126	18.9657	9.95931	4.78738	5.91059	10.3196	7.76481	5.34647	3.54725	6.26263	4.81091	4.3431	4.07449
Zm00001eb015050	8.15655	5.70889	6.30801	5.99266	6.72962	5.21751	4.69903	5.48675	2.16988	1.40672	1.40912	2.19964	1.68226	2.07469	15.5501	12.4825	10.5125	22.9805	18.6409	26.9361	14.533	15.0692	17.9524	59.9154	8.45457	5.72269	2.49376	4.69236	8.56461	10.0557	17.0273	15.0991	11.0874	7.89663
Zm00001eb015060	24.9808	33.6163	35.562	29.9814	68.4136	71.9453	73.1329	75.8848	61.5628	70.7867	67.9915	56.4055	51.7776	59.8254	30.6577	30.8598	33.1856	35.4164	28.7328	31.3493	30.3858	25.0278	36.1851	31.5953	12.3658	12.8192	22.8169	18.6193	13.567	10.1532	16.7715	14.5595	10.9848	10.5308
Zm00001eb015070	117.345	114.07	90.0924	99.3615	36.6562	34.0108	39.789	39.4886	45.2136	40.5797	44.5822	41.1872	37.2375	37.7157	93.7956	107.348	94.793	68.0811	88.3846	81.1952	151.441	157.171	99.6788	90.8177	21.0627	20.7187	23.0457	25.4554	8.09257	7.793	10.9563	7.28916	9.80777	11.2984
Zm00001eb015090	6.08794	9.97383	8.11299	5.70378	10.7571	10.2053	8.96514	14.0465	32.7003	34.6837	35.341	23.1684	24.3631	24.7979	19.2212	22.3112	19.984	22.5862	19.1379	23.0058	17.5672	16.1698	17.4533	18.7339	5.19445	4.87508	5.13969	4.71526	4.90039	4.17033	3.71255	2.38948	2.31647	2.42843
Zm00001eb015120	0.551249	0.215084	0.200018	0.242759	1.36224	1.2113	1.22456	0.746755	0.342431	0	0	0.32581	0.172514	0.190866	1.28753	0.646364	0.3915	1.01475	0.6162	0.618784	0.117562	0.456717	1.66812	0.473806	1.08098	0.771351	3.3154	4.09144	1.36317	2.05607	6.4256	4.15287	8.06372	4.55307
Zm00001eb015130	26.4059	22.2077	19.8883	20.4888	26.0734	16.4213	23.2341	20.5697	120.218	91.2443	111.623	97.5311	74.9845	49.8885	312.497	205.96	72.1303	250.282	355.665	149.531	31.1375	27.2657	39.8508	29.0326	27.0551	25.1261	5.1281	6.98218	0	0.469088	3.29425	2.93562	0.876392	0.903406
Zm00001eb015150	20.8408	26.9442	32.4707	26.7335	84.1854	87.1696	96.6742	89.9804	68.2521	64.5471	64.2263	83.4755	73.6776	69.1996	55.0845	48.8354	52.7413	60.3776	55.5043	49.3755	47.1189	42.4041	63.1766	94.4933	22.5902	25.3695	33.5216	32.1596	12.1198	8.315	20.157	23.7481	15.6368	10.1436
Zm00001eb015160	0.11332	0	0.291696	0.109816	9.54419	5.792	9.741	5.22417	0.40024	0.104904	0.164972	0.526113	0.061001	0.171987	11.1812	7.50909	27.746	23.1221	20.1566	26.3879	1.8051	2.18134	39.8202	24.6935	14.0028	15.2014	58.1475	91.3046	1.30914	1.0144	16.3877	14.2491	10.9506	13.5002
Zm00001eb015170	17.9782	19.297	17.2184	18.0683	23.7739	26.461	19.5271	24.3199	17.6823	16.6724	17.1137	18.6528	16.4848	16.6764	12.051	11.1368	12.4152	11.1234	10.7996	9.15962	7.69187	8.41385	15.9502	19.1683	32.8212	37.2089	24.431	25.4363	18.6715	14.0054	11.6487	14.6696	13.0307	12.6832
Zm00001eb015200	821.014	717.39	784.063	838.349	989.472	898.108	975.336	995.386	118.636	119.772	111.476	173.649	151.848	161.95	313.801	329.18	298.305	347.018	493.398	386.364	66.7354	82.9238	237.571	168.171	893.893	906.391	789.239	716.583	220.609	230.571	485.28	406.951	418.07	421.896
Zm00001eb015210	23.8391	47.9689	70.5006	23.0189	147.315	148.729	192.753	178.37	118.644	250.849	225.043	327.222	346.635	331.161	244.875	124.588	228.62	86.8338	91.3213	124.62	104.324	70.2703	166.797	251.066	39.4469	47.8021	41.1758	25.8184	18.7226	16.2011	24.0284	27.4323	13.5873	16.6216
Zm00001eb015220	5.95522	6.22627	5.94574	5.16782	0	0	0.243758	0.660003	7.63218	16.4247	14.9568	9.56636	13.383	7.82588	7.72212	15.5711	11.6112	5.05455	8.39216	6.05182	7.27247	6.62208	4.19272	1.12799	5.37679	4.25816	3.77178	1.92918	0.046103	0.074152	0	0	0	0
Zm00001eb015230	15.0935	14.83	14.248	20.7751	17.064	17.7064	16.5417	17.8013	10.8533	12.9166	14.4168	16.7218	17.7909	15.4742	22.2313	18.1229	21.2729	26.5279	26.698	25.3267	12.3666	12.3612	22.8101	40.2783	18.0639	20.5036	29.0997	18.6493	17.9618	14.1285	22.719	20.6673	28.3	21.3236
Zm00001eb015240	11.9511	12.8986	14.4842	12.2856	21.386	24.3023	29.2456	24.5209	36.889	35.1955	35.0955	59.6974	51.1171	55.798	21.8839	20.4365	23.846	15.6136	15.4721	12.809	15.1096	14.0355	24.2405	24.6548	11.0139	6.52023	25.1304	16.2108	9.4308	6.91371	1.89752	3.55618	4.61253	2.74076
Zm00001eb015250	0.98161	0.459345	0.457823	0.109147	0	0.080134	0.185071	0.110359	0	0.027452	0.097421	0.00894	0.153605	0.102744	20.9901	12.002	16.8829	10.4384	9.74558	10.127	2.88294	4.78756	4.75778	1.45569	3.12835	2.60752	1.31968	1.48605	2.03484	4.10353	0.668102	2.36865	2.90185	2.31916
Zm00001eb015260	55.4391	55.7567	65.2372	64.2969	28.4281	25.8263	29.0206	40.3835	48.0857	55.6989	57.8163	51.2318	58.7549	55.7219	27.1821	30.4247	28.2175	20.0125	24.2905	20.8977	19.8257	19.1487	28.478	22.0459	7.66065	9.19696	16.1752	8.72222	4.14543	3.12806	6.71804	4.28016	3.47868	2.49754
Zm00001eb015270	17.3841	22.8354	20.1493	20.0453	39.3814	35.1573	32.8397	34.0684	3.37065	4.26771	4.31049	7.97179	5.20071	7.68379	22.7974	20.2679	19.234	20.3362	25.221	20.4677	5.67997	4.98754	19.2563	17.3327	26.6843	26.3224	36.1322	30.6583	12.1403	14.1504	21.6342	21.4125	17.809	14.8329
Zm00001eb015290	41.4424	36.666	41.7688	42.3613	114.963	110.921	120.56	107.035	74.5668	71.5828	62.0495	74.9303	68.4469	68.7787	70.5291	59.7591	66.7877	76.0415	67.7807	64.5177	28.7983	26.1558	64.8721	52.0122	31.4171	33.2984	56.9191	39.7678	18.615	11.9325	0	11.5652	15.6726	15.2275
Zm00001eb015310	10.1989	13.587	21.5396	12.9408	32.196	30.3627	45.5584	35.0139	56.7301	72.4989	59.8882	45.2779	38.2482	42.6568	19.5485	16.8236	20.3695	11.611	12.0181	12.1949	10.234	7.94043	17.7352	14.6093	6.13628	7.08258	10.2646	7.5777	13.592	10.0672	11.8905	14.908	7.57166	6.61979
Zm00001eb015320	1.52613	2.19167	1.65737	0.867128	45.0963	60.5079	40.4937	42.4351	7.42348	8.73704	8.46536	21.7143	14.1153	17.2708	16.3353	5.7836	7.62376	39.349	21.5071	44.5543	0.562263	0.92611	16.1648	30.8001	25.8388	24.0995	30.4473	38.7218	4.69895	6.54134	24.5988	45.8358	15.4024	15.178
Zm00001eb015330	124.879	110.116	103.627	109.151	223.778	224.993	214.44	218.68	115.122	112.262	126.062	139.985	140.809	135.64	128.93	157.086	143.503	160.777	167.204	168.353	128.639	120.531	132.015	143.741	228.805	253.69	319.504	449.621	96.8029	79.3517	102.857	101.407	107.17	81.5868
Zm00001eb015340	32.6502	35.7494	44.8852	44.2024	21.3656	24.1898	20.7386	26.9655	24.5374	23.3438	19.6622	30.0652	27.6652	29.1957	11.959	12.3477	12.4473	9.95855	9.68352	10.2653	23.8297	27.6587	19.944	18.4594	0.489036	0	0.725856	0	0.452534	0.223326	0	0	0.514164	0
Zm00001eb015380	27.3284	36.5275	55.4239	42.6556	247.97	214.496	240.4	210.176	126.968	125.499	122.291	125.618	80.0334	73.6839	44.5285	28.7986	38.0204	54.8424	43.187	43.6511	23.8265	26.0782	115.306	92.454	11.045	17.2699	40.8331	35.1392	25.4263	17.8182	62.8538	66.4364	32.5632	22.8491
Zm00001eb015400	0.43558	0.822984	0	0	6.44336	6.79766	3.88767	4.86325	11.6402	21.5004	13.7657	22.6932	25.3751	16.1282	86.7336	66.5592	47.5228	87.1093	79.7539	142.929	1.98164	2.09571	14.0138	72.0146	9.37014	4.9505	2.69131	2.8153	38.3423	58.1375	84.6453	153.131	116.073	78.599
Zm00001eb015410	23.111	21.7511	36.131	24.2559	52.8038	66.8303	55.4594	56.6026	52.2595	42.6282	38.9296	64.7933	55.3752	54.1892	46.325	40.5884	37.9856	55.344	49.2431	51.8516	30.7514	31.0306	38.1423	67.7693	0	0.136077	0.072473	0.065822	7.08719	3.93107	5.05488	5.20739	3.98359	2.98479
Zm00001eb015420	23.1658	22.1818	20.6235	23.8517	39.0762	41.8734	44.9211	44.2426	11.8414	18.8201	12.5083	16.8469	15.4286	17.7856	17.1121	15.1503	16.6468	14.5704	14.0584	15.2869	6.89438	7.09063	18.7962	12.8654	10.2318	13.1344	24.0998	15.041	9.00423	5.34189	5.48608	9.09442	7.94179	6.22962
Zm00001eb015440	56.917	70.5944	70.0522	70.5987	75.6105	57.9611	61.7026	63.7843	111.438	75.682	88.2642	67.0067	52.7579	57.4949	159.804	127.916	159.278	148.932	132.564	128.591	138.793	121.271	130.794	152.662	86.0751	64.7377	41.7429	41.7658	69.162	77.7195	170.179	134.385	83.2276	98.7847
Zm00001eb015450	0.270436	0.358416	0.236941	0.232385	2.8683	2.92448	2.95878	2.69264	2.78988	2.53479	2.24977	3.544	2.62443	3.43505	4.34168	4.24127	4.04961	3.13977	3.22042	3.30463	0.693795	0.68396	3.58622	3.90253	0.319613	0.522276	0.697829	1.14702	1.05666	1.02773	2.59175	3.44597	1.31921	1.02716
Zm00001eb015470	64.1559	53.3316	56.6189	60.1053	69.3659	81.7842	70.2679	75.641	76.4983	74.7123	75.4102	78.0575	85.7064	76.5588	50.8387	46.218	49.1242	58.8635	47.6542	43.1141	42.6391	42.8269	46.0285	45.1121	37.2756	43.2247	53.7393	51.7367	22.8761	19.2614	28.6773	26.6703	22.5546	16.9925
Zm00001eb015490	4.41409	6.66545	11.0297	7.94678	15.1724	20.0415	12.9518	16.3419	20.4582	19.3186	21.3351	14.5456	14.7718	15.3642	25.4585	19.2023	21.4645	28.5425	22.4981	27.7027	8.67324	12.2137	17.9424	16.4175	4.446	5.70474	7.59452	6.62534	0.235186	0.212951	0	0	0.151239	0.094751
Zm00001eb015500	0	0	0	0	16.6165	14.481	13.7229	12.2248	0	0	0	0	0.081349	0	0.496648	0.172338	0.186284	0.876547	0.690432	0	0	0.055811	0.749682	2.03304	0.527677	0.812062	0.77395	1.61196	3.23248	1.92917	7.07069	10.0471	3.39019	2.28265
Zm00001eb015510	0.804932	2.04466	2.11774	2.05423	191.94	114.284	185.867	125.053	6.85453	8.12528	7.1018	17.4068	12.5785	10.6222	14.235	7.611	9.26453	28.6917	21.4159	27.753	2.99091	2.89432	38.5383	54.5794	7.17884	7.84093	25.7085	18.9026	2.45693	2.39845	23.3977	19.3964	7.30082	3.156
Zm00001eb015520	0	0	0	0	8.03676	5.84971	10.9184	4.3808	0.402377	0.537508	0.756827	1.74547	1.27227	1.01841	5.02901	2.34669	3.98485	11.048	6.49739	10.2243	0.84345	0.495157	7.446	15.5707	4.28062	3.50029	6.87086	6.97646	1.39771	1.06511	4.03541	6.56879	1.54577	1.4249
Zm00001eb015530	0	0	0	0	3.04409	2.72672	5.09134	1.40499	0	0	0	0.098838	0	0	1.10584	0.286849	0.112269	3.23761	2.26324	3.22021	0.081531	0.043058	4.08691	5.47754	0.612498	0.579846	3.83664	4.38358	0.068288	0.158902	3.04881	4.65913	1.15864	0.834253
Zm00001eb015540	10.1404	12.373	15.9134	13.3082	30.796	39.3351	36.4741	37.7025	21.7457	24.8879	21.2486	22.8708	18.6343	21.6087	21.5047	19.8577	20.1105	24.2451	25.9095	22.3121	20.8668	20.9109	29.3621	31.9379	10.4814	11.5893	14.8338	14.564	28.1828	28.2005	36.6943	30.5331	22.3631	32.3673
Zm00001eb015550	1.97628	3.25356	4.16655	3.30303	9.45464	9.06769	9.34854	8.66077	202.008	122.683	187.413	154.065	150.942	123.131	26.0631	30.6484	17.5177	37.1413	33.7059	32.3934	30.2219	26.4542	27.4339	15.5391	22.0615	20.9332	15.1459	13.4564	39.6028	44.379	53.8139	65.641	48.9441	51.4594
Zm00001eb015560	2.84092	5.04791	8.90305	6.12437	20.7012	21.0039	17.9347	18.907	15.0429	17.4605	17.7899	17.7748	19.2662	18.4964	17.7136	17.3624	19.5879	15.8901	14.2117	12.5513	14.0396	13.7924	16.2276	12.2812	5.2407	5.23814	5.7063	6.2204	5.88313	3.20172	4.70607	4.57107	4.74407	2.64105
Zm00001eb015570	4.20068	4.88186	4.59924	3.97947	8.44576	6.74745	6.55752	5.75073	5.49787	5.21385	5.66419	8.1241	4.23008	5.75606	10.8193	9.82466	14.8075	17.3829	16.928	18.5983	10.0253	11.5482	14.0152	28.078	11.9747	14.5663	15.4761	13.6899	13.6711	17.204	23.1955	30.1457	15.3972	15.121
Zm00001eb015600	0	0	0	0	0	0	0	0	0	0	0	0	0	0	1.89092	2.55539	3.84704	5.33536	4.51177	5.74112	16.7229	16.6394	2.95074	2.26285	0	0	0	0	0.022627	0.075426	0	0	0	0
Zm00001eb015610	0.638734	0.343699	0.21753	0.542996	0.096921	0	0	0.100291	0.481052	0	0.232852	0.200155	0.171782	0.081089	1.5835	1.86536	2.40712	2.75342	2.9161	3.64122	18.445	20.0125	3.62244	2.05061	0.077712	0	0	0	0	0	0	0	0	0
Zm00001eb015620	0	0.429964	0.50224	0	5.27867	4.91324	3.04947	4.15802	0.928352	0.652488	1.05001	0.922937	0.807325	0.834342	199.765	155.308	204.879	337.582	276.214	339.722	43.6244	44.8377	156.436	143.161	633.69	701.358	417.146	475.317	1535.84	2010.92	2262.06	2279.7	2969.99	2857.53
Zm00001eb015630	1.28337	1.82908	2.29306	0.981338	2.5648	2.31098	4.09473	2.35112	9.22794	3.13533	7.72193	10.5919	7.55803	7.55766	15.8989	11.9031	2.79045	74.7669	42.3076	61.2292	5.73341	4.42434	15.4477	107.25	0.454996	0.429994	1.22217	0.929831	5.8179	6.2396	11.4128	12.6892	6.13805	5.83751
Zm00001eb015660	1.76001	1.9243	2.4663	1.37841	6.34334	7.08193	7.17632	5.65274	8.95107	11.8756	12.0304	10.8557	11.1698	11.6862	2.02867	1.81778	2.92282	3.06601	1.84125	2.31701	1.84272	1.53034	4.53158	3.83078	4.51336	4.87831	4.88505	3.93986	4.81962	2.71412	3.56843	2.70444	2.27749	2.08892
Zm00001eb015670	0	0	0	0	0	0	0	0	55.6854	48.7281	51.0598	65.7653	60.3179	66.2128	0	0	0	0	0	0	0	0	0	0	10.2485	8.73981	11.2335	9.9208	0	0	0	0	0	0
Zm00001eb015680	1.08069	1.39719	1.90165	1.37079	2.39001	2.81904	3.16	2.66732	6.17772	6.28165	4.61071	4.50355	5.0811	4.17594	2.58316	2.56597	2.89991	2.54671	2.16026	2.39941	2.00714	2.45108	2.83127	2.49751	2.09783	2.82259	4.00098	2.87318	2.53253	1.85469	2.81678	1.47435	1.71725	1.39352
Zm00001eb015690	3.26933	2.78302	4.01543	4.98586	13.4219	12.947	10.5654	10.8338	2.25315	3.46848	1.82247	4.06465	3.68938	2.33257	5.73705	5.33317	5.37056	5.32109	6.6102	5.49358	1.56945	1.54781	4.49235	4.35533	3.75518	4.23542	4.38779	3.94913	7.74805	6.42977	8.59803	6.0467	7.89101	7.19046
Zm00001eb015700	0.23111	0.441489	0.793554	0.452338	0.24162	0.077214	0.389438	0.255189	1.13943	1.0406	1.58529	0.807059	0.495799	0.792523	0.494497	0.23043	0.292639	0.460139	0.648932	0.65117	1.7743	1.99726	2.87828	1.52654	4.1536	4.24332	4.459	4.01349	3.67664	2.45028	2.36957	3.38908	1.62638	1.94631
Zm00001eb015710	0	0	0.3346	0	1.45983	1.86401	1.68012	1.11533	1.32629	1.87992	1.74668	1.57893	2.55018	2.36707	0.567694	0.192724	1.02804	0.512625	0.368626	1.57352	0.167495	0.288247	1.13584	1.37357	2.66399	2.81536	3.49519	2.71033	7.35451	7.53183	7.63144	11.2111	6.3137	6.54199
Zm00001eb015720	12.011	12.0399	11.1252	10.3823	35.9089	36.4397	38.7869	34.8978	14.0252	10.0456	10.9483	20.5641	20.7389	25.5487	9.84148	9.68159	14.0921	11.1278	11.5834	8.95357	10.7744	11.6125	22.8602	21.6432	32.1383	31.1587	33.4112	32.2379	1.08947	1.34449	6.25222	5.63428	3.72879	3.18886
Zm00001eb015730	14.3876	11.5015	14.9437	11.4996	21.4721	22.8425	23.1355	26.4707	24.5203	22.8233	21.566	21.6528	17.2023	16.7652	12.8791	9.59257	9.73863	10.8602	13.0798	11.1043	4.73739	3.66981	9.48753	8.9989	3.496	5.02445	7.08524	3.72956	3.98011	2.97059	5.05052	5.58304	4.11359	3.13488
Zm00001eb015740	0	0	0	1.86249	15.4475	11.5225	20.2164	10.9315	1.0127	0	0.8182	2.11573	0	0.434766	0	0	0	0	0	0	0	0	0	0	0	0	0	0	0	0	1.4921	1.02855	0	0.073581
Zm00001eb015750	28.5672	32.8801	39.8657	35.4543	54.1114	60.4726	60.4613	64.4942	108.567	117.987	110.168	84.9983	89.2781	90.496	41.708	40.1396	42.548	44.677	42.6764	46.0454	42.7872	45.6175	49.9221	48.0963	8.02393	9.08704	14.6283	10.1844	16.409	10.0837	15.1604	13.7421	10.6193	7.46152
Zm00001eb015760	0.3695	0.863163	0.763564	0.700351	1.02088	0.988383	1.12032	0.794929	2.68077	2.31847	1.70021	1.7164	1.04664	1.80154	1.47354	0.993819	1.4335	1.53496	0.657552	1.00911	0.604735	0.826137	1.52017	1.73756	2.76766	3.37936	4.11697	2.13111	2.08586	1.03169	1.94569	1.66061	0.952409	0.582072
Zm00001eb015790	182.17	219.741	198.292	230.214	34.3457	28.2637	29.3543	48.6247	107.938	110.67	103.888	160.214	180.553	177.261	265.758	363.165	341.725	142.979	187.965	138.13	78.8196	73.8341	77.8269	21.5968	7.4886	8.99382	12.2444	8.76078	10.2923	8.7642	5.73135	8.28336	10.0475	5.61167
Zm00001eb015800	97.1815	98.4138	70.7867	84.5301	88.1655	64.5325	79.64	68.6214	52.4505	40.9781	47.3938	31.7899	32.7874	28.1292	62.9243	58.3807	99.9439	119.032	110.014	118.155	13.4805	28.6895	60.5461	46.2151	27.7557	26.3786	61.2171	61.8089	11.4499	14.3605	35.2714	66.0686	29.5475	23.5302
Zm00001eb015820	28.2284	22.525	27.319	23.7373	2.57716	2.20269	1.6259	5.17192	57.2301	50.9874	54.8965	69.1553	83.4522	66.341	5.84084	1.7181	4.10956	1.75775	1.48099	0.661692	3.66225	3.26166	8.03402	2.22251	6.60055	8.24338	5.50484	5.60011	3.13644	2.652	6.01443	3.52087	3.69971	3.75942
Zm00001eb015830	0	0	0	0	0	0.312542	0	0	10.4731	10.3741	8.96334	7.92148	5.12994	8.32132	22.5255	20.2946	16.3964	19.7887	19.8724	18.577	19.9253	17.3224	24.7819	37.3116	0.669887	0.697339	1.66573	0.516893	1.26289	0.725385	1.45924	0	0.604873	0.470031
Zm00001eb015840	12.4339	17.6592	25.4412	16.5026	71.9332	81.7272	81.83	70.9314	64.1775	70.6798	66.315	69.3701	67.2184	64.0033	27.8123	23.2709	29.8838	29.3906	23.6788	30.1727	34.6479	24.7655	38.0006	38.2425	9.86442	11.3387	19.7771	13.7649	9.35759	5.23795	8.63903	7.91992	7.07946	6.39272
Zm00001eb015860	53.1455	58.0615	63.424	62.8353	65.2279	82.6343	76.6323	80.9179	66.8954	70.9845	67.587	65.6281	63.9616	66.5182	46.292	54.5069	51.6151	58.3453	51.7846	60.2886	50.2907	48.0061	63.2437	95.5818	59.5093	68.8038	84.5394	82.4344	41.4256	32.0341	29.7491	21.774	26.1721	25.2854
Zm00001eb015880	66.1005	65.7331	70.8984	72.8773	168.772	174.055	180.193	189.121	115.362	157.855	143.477	138.815	171.864	165.269	153.373	167.083	167.212	140.349	143.63	151.986	65.6719	58.4475	119.078	104.32	21.912	20.5972	42.2787	41.3263	16.2684	11.7801	24.3759	25.9242	21.5896	13.6236
Zm00001eb015890	1.62446	0.643895	1.29698	1.13825	0.518067	0.657658	0.701706	0.84839	0.100365	0.854349	0.759455	0.287263	0.741453	0.858817	4.0192	3.68516	6.87327	2.06246	1.76647	2.91407	1.38087	1.99339	2.29421	7.03385	24.8144	21.6906	27.8891	22.3005	9.45518	10.3792	11.4079	6.00762	6.45294	8.60551
Zm00001eb015900	11.2448	11.6615	14.2122	11.8031	20.4983	23.3203	22.804	24.5657	28.7137	29.1434	29.774	26.3865	25.8925	25.6025	18.8231	14.7516	17.062	20.6867	17.2024	20.0103	16.2808	15.3015	17.8837	27.3504	7.44652	8.98109	13.2983	9.3154	4.17668	2.75938	2.51782	6.69802	2.22458	2.6941
Zm00001eb015910	24.1034	23.5285	35.181	21.8938	138.738	132.952	142.318	138.714	93.8239	112.998	106.82	114.365	104.335	113.465	55.2458	46.7336	49.8201	49.9686	46.3467	50.9147	41.7355	32.7898	70.3955	58.6011	19.5565	22.5625	46.5352	31.8415	24.9483	15.3528	23.5116	14.1304	17.387	15.5232
Zm00001eb015920	2.25955	3.06225	3.6154	3.13496	30.4141	40.4257	40.8133	31.7148	5.04428	10.4098	9.70956	20.6548	20.759	25.4288	18.9101	17.5355	21.6276	17.2421	15.5327	17.0284	11.3037	9.1528	22.5058	12.1073	6.52195	6.74078	10.6437	8.09837	5.8926	3.22816	2.89355	2.93141	3.61337	2.25405
Zm00001eb015930	29.4681	32.5182	44.8064	36.7509	33.118	27.157	38.9066	33.6051	11.457	10.4529	9.82663	8.72398	7.88056	8.57043	37.5886	23.8703	37.143	34.9603	31.5018	34.0559	7.7176	7.95074	21.2402	22.2184	38.1154	31.4775	35.8434	25.5729	75.655	100.721	108.525	80.8644	84.5663	75.8844
Zm00001eb015940	27.2615	35.5565	43.5108	40.6177	91.8312	93.2697	93.9201	101.529	38.9813	42.3512	37.1919	64.4434	50.8532	61.1267	38.2118	40.7503	44.8377	44.7553	40.2941	35.1622	28.0196	25.9067	54.6348	43.6241	38.3376	49.1694	82.8744	60.2599	37.5631	28.4662	34.5783	22.0914	35.3907	34.6784
Zm00001eb015950	70.7261	75.4887	50.1369	71.8159	5.08545	1.88577	3.71821	4.77627	24.6512	26.8345	23.6071	34.3817	41.8341	43.386	79.2883	130.175	119.193	53.8869	73.6652	69.6782	66.2256	83.5759	64.8793	11.5706	3.92777	2.53399	0.615935	2.10981	0.507079	0.796993	0.733534	0	0.586391	0.425529
Zm00001eb015960	16.8922	18.1365	20.2643	22.4178	48.3273	59.0531	59.0654	53.5825	39.9844	47.6884	63.7219	72.9727	63.0832	72.0158	19.5989	19.4823	19.0501	27.9745	21.2749	25.9838	52.4027	53.1418	38.6074	23.9477	12.3368	13.9887	23.0135	16.9867	6.71391	4.06876	7.98603	8.96599	5.40706	4.78887
Zm00001eb015970	0.76102	1.0551	0.570177	0.598601	11.8553	4.80009	13.739	4.35227	0.250331	0.265383	0.498424	1.05751	0.695127	0.434627	1.00146	1.07954	2.36866	1.3133	1.39464	0.933327	2.13291	2.10405	4.62534	2.94772	0.268335	0.281071	1.82182	1.96683	1.47596	1.80512	3.31928	5.89551	2.66683	2.53248
Zm00001eb015980	0.3697	0.253447	0.59413	0	0.327982	0.310879	0.302426	0.264354	1.47192	1.90615	3.21537	5.8659	4.3746	3.53525	2.96134	0.810919	1.98837	2.26819	3.66317	5.93233	0.663153	0.407503	0.448651	3.25992	0.145739	0.560958	0.877122	1.53749	29.4211	27.5632	12.7218	30.1366	32.7317	29.1158
Zm00001eb015990	3.64813	3.68338	3.63212	2.85236	3.20768	3.83906	4.01784	4.81405	10.1328	9.42	10.3705	7.63703	8.66695	7.89459	4.74666	4.92562	6.06006	2.76056	2.60965	1.78801	4.68992	4.37616	5.56208	2.94613	5.43679	5.01985	6.96962	4.07725	10.6605	7.92694	9.55705	8.89811	7.32928	6.99842
Zm00001eb016000	4.22867	5.35296	5.65747	4.49236	16.0238	20.1172	21.2547	17.1682	25.98	30.4435	30.9215	27.3649	28.6973	30.1621	14.1781	17.3418	18.9537	12.0244	15.1104	13.9489	13.444	10.1615	16.5683	10.0859	3.52521	3.52108	6.61567	4.02379	2.02592	1.14734	1.94827	0.966976	1.39008	1.10573
Zm00001eb016020	15.672	16.5132	20.2787	22.5227	92.2881	110.685	87.6197	84.8822	61.4051	74.6621	72.8195	64.961	67.0872	63.5247	52.4371	42.3347	50.0811	57.8111	43.9462	47.1944	22.1338	15.5477	33.5596	42.7492	32.0809	35.8827	28.2944	18.9788	10.052	5.77623	9.32695	5.80406	6.30787	6.13438
Zm00001eb016030	1.27362	0.553295	0.753735	0.391816	0	0.184991	0.111497	0.233739	0.119048	0.17615	0.124394	0.114109	0	0.407161	4.89476	10.5007	6.37341	4.27223	7.90493	3.49661	0.127161	0.021222	0.080338	0.015176	0.210502	0.764166	0.311254	0.270878	0	0	0	0	0	0
Zm00001eb016040	0	0	0	0	0.106368	0	0	0	0.087186	0.180732	0.165762	0	0.108453	0	0.069392	0	0.07317	0.039878	0.040374	0	0.044016	0.06989	0	0.021791	3.10457	3.15297	2.89908	2.05144	6.71793	8.7363	10.1627	5.6287	5.84021	8.68747
Zm00001eb016050	0	0.325443	0	0.81111	1.51683	1.80966	2.71188	1.99721	0.062273	0	0	0	0	0	18.1359	19.1971	23.2729	14.795	12.5223	11.5195	55.665	66.303	40.6373	19.0309	0.069779	0.045718	0	0	0.381896	0.29219	0	0.375145	0.265405	0.165808
Zm00001eb016060	0	0	0	0	0	0.020963	0	0.012802	0	0	0	0	0	0	12.562	13.9926	13.8349	10.0134	9.795	9.19915	33.8049	29.3994	20.7002	11.8206	0.016147	0	0.016797	0.016447	1.81061	0.479418	0.855665	0.436937	0.610484	1.31479
Zm00001eb016070	0	0	0	0	0	0.029652	0	0.018109	0	0	0	0	0	0	9.32629	6.5296	15.3903	5.95	5.69095	10.4763	16.826	8.89528	10.2941	5.09537	0.02284	0.216651	0.02376	0.023265	0.374769	1.78466	0.104238	0.618054	0.692817	0
Zm00001eb016080	0.349456	0.491387	0.168537	0.450072	0	0.036383	0	0.016775	1.04245	0.802408	0.87936	1.83319	1.2896	0.796061	7.87492	9.91665	11.7574	5.15501	5.91875	7.73521	9.33834	9.66264	11.2432	3.27899	1.03643	1.30121	1.04954	1.06265	0	0	0	0	0	0.015585
Zm00001eb016090	0	0	0	0	0	0	0	0	0	0	0	0	0	0	0.080136	0	0	0	0.141109	0	0	0	0	0	0	0	0	0	899.436	1024.02	593.603	563.608	818.319	944.889
Zm00001eb016100	4.4184	6.35591	5.13946	6.87419	10.7901	9.37214	10.0212	9.61771	4.16565	4.90949	4.94664	5.70507	5.72151	5.94212	6.78595	4.89547	5.06579	8.43123	7.7045	6.82322	4.74984	5.66723	7.45818	6.68648	9.32845	8.2394	8.81767	6.68844	11.3091	9.54797	14.9531	17.0569	11.0906	10.0955
Zm00001eb016110	78.2208	72.8578	84.7504	80.639	91.6007	85.6499	88.6005	94.9325	53.2895	69.459	56.9091	65.0772	78.0003	72.293	64.34	66.7886	66.4977	83.1094	67.0037	63.0189	32.3302	35.9939	40.7143	45.9357	35.8276	45.0814	46.479	40.6514	137.012	120.831	158.841	155.62	136.419	105.075
Zm00001eb016120	36.4339	41.815	56.1989	51.5982	108.43	99.4587	121.792	113.791	64.3049	89.6546	73.5171	74.6551	66.139	72.9636	21.7101	20.8383	22.5335	22.4549	20.2094	15.7752	8.13223	9.65339	26.9905	5.90104	1.16941	0.884145	2.10916	1.4016	4.15629	2.13377	4.58648	3.05382	2.55955	1.4079
Zm00001eb016130	0.049803	0.139082	0.264166	0	0.044531	0.037134	0.295902	0.046024	0	0	0.025697	0	0	0	0	0.168181	0.097481	0.198362	0.133331	0.223626	0.218838	0.245223	0.175323	0.049444	0.868531	0.316461	0.330521	0.250935	8.78585	8.28338	2.1962	5.61107	3.38018	4.37406
Zm00001eb016160	0.897663	1.79909	1.97736	1.30292	0.757181	0.700038	0.797117	0.83067	12.2223	14.6785	11.582	11.7751	9.56978	11.9021	1.12802	1.62742	2.09282	1.3331	0.758455	1.5756	3.87856	5.45389	3.23314	2.37075	18.8703	17.3653	17.1857	16.4091	17.7946	19.6771	12.767	12.5249	12.8831	15.9101
Zm00001eb016170	49.0454	61.4806	79.8493	58.3549	61.4923	55.5508	61.0706	69.5748	31.2038	40.9493	31.6779	60.02	72.0189	67.6757	56.1205	65.3983	80.046	45.5987	48.1075	52.2018	30.4395	32.1272	52.6845	41.28	7.37908	7.10648	9.35398	6.73226	8.1612	7.48736	10.7093	5.80205	7.34854	6.44906
Zm00001eb016180	56.7581	56.086	69.7085	61.4056	52.3996	63.2751	45.4341	80.6456	190.45	147.559	133.516	159.28	180.746	141.818	48.7973	43.1038	48.7545	77.1367	49.8703	46.9277	82.7093	102.552	84.7294	53.5855	9.64373	12.2485	10.1062	5.53731	1.95589	1.29032	3.27831	3.39701	1.18499	0.790929
Zm00001eb016190	6.39149	7.14491	7.53193	7.08843	14.7471	10.9716	13.6448	14.6789	24.5895	27.4655	31.3461	37.9031	36.7828	35.8692	10.7647	9.6611	12.7949	8.79133	7.64803	10.3599	9.85971	9.95028	14.8893	10.0127	2.09791	1.98944	2.91369	2.41142	3.29704	3.21948	7.03242	4.85589	3.02333	3.45236
Zm00001eb016200	23.1575	20.9972	14.378	18.0768	1.33615	1.94464	0	1.67319	36.051	26.4704	25.8194	33.429	33.2314	31.2725	0.252091	0.367594	0.834474	0	0	0	21.9379	19.5838	14.4521	0.525533	23.4486	20.7765	23.7207	25.967	22.1493	23.296	6.58815	6.29342	13.6849	19.3561
Zm00001eb016220	0	0	0	0	0	3.19325	0	0	9.16767	1.42398	5.03546	4.32881	2.39956	2.45133	0	0	0	0	1.27534	1.57118	0	0	1.8243	3.0773	0	0	0	0	0	0.675862	0	0	0	0.189468
Zm00001eb016230	0	0	0	0	0	0	0	0	0	0	0	0	0	0	0.231562	0.232391	0.085559	0	0	0	0	0	0	0.051507	0.171617	0.165049	0.32401	1.04795	7.05513	8.73899	3.87472	38.595	23.9877	10.3929
Zm00001eb016240	13.5972	17.6778	26.5168	21.1401	414.371	462.989	447.502	384.715	19.7694	25.921	27.2475	39.0601	39.2997	38.1121	65.3818	49.7422	58.2733	92.2901	67.3819	93.762	27.9282	23.8202	72.9184	56.0977	37.7003	43.0926	68.8693	55.4432	17.0889	11.2655	44.9483	61.101	25.3949	16.6927
Zm00001eb016250	1.63112	2.53791	2.2953	2.51111	2.98187	3.56488	2.82903	2.78385	39.8536	49.9893	56.7924	24.9997	20.8486	25.0354	34.6386	25.4989	26.0937	53.917	46.01	61.0099	19.2579	13.3397	14.9061	15.3617	7.96469	6.97757	1.12148	0.752434	229.471	175.117	162.653	138.608	132.975	142.245
Zm00001eb016290	1.30381	2.297	1.86542	1.88926	2.67016	4.051	3.01108	3.03998	57.9525	74.9486	73.6858	31.3716	28.6965	37.6659	45.5635	40.8183	32.104	70.3139	60.5922	67.0472	18.0062	11.464	9.37643	14.5263	12.9702	12.056	1.32485	1.07272	193.789	159.09	151.579	118.014	107.38	125.631
Zm00001eb016320	23.829	30.6103	29.8633	33.5715	45.1006	41.8768	43.5323	41.9577	15.9176	17.2297	16.0646	15.8583	17.7829	17.7242	34.1612	25.1748	24.7924	30.9268	30.1025	23.5406	13.2259	12.0643	17.909	18.7346	25.7159	26.9489	24.9735	22.1326	16.165	17.7185	22.658	22.9884	18.2982	15.8625
Zm00001eb016330	15.7965	17.1322	23.4835	17.8698	17.6558	18.5434	21.4079	23.4642	32.9212	35.6377	32.2663	31.2013	36.0971	32.0208	8.83017	8.22618	10.3588	4.91247	6.30722	4.89235	25.5175	22.3326	17.423	11.5334	1.6919	1.46716	2.51796	1.71163	1.01495	0.628287	0	0.480752	0.56611	0.418603
Zm00001eb016350	4.88903	8.72357	8.93542	11.4997	43.098	61.4342	57.2106	51.5409	2.70386	2.2521	3.38598	2.37102	1.4811	1.83552	0.216058	0.172887	0.110885	0.432885	0.126529	0.094452	0.018672	0	0.206478	0.33236	0.59024	1.02497	0.896847	0.93176	0.293945	0.219619	0.657948	0.439806	0.18474	0.078876
Zm00001eb016370	0	0	0	0	0	0	0	0	0	0.22818	0	0	0	0.349218	1.93795	0.797014	0.87936	2.76627	1.64799	1.44061	0.077687	0.068269	0.034992	0.056993	7.98482	8.87174	3.56555	2.3121	55.8569	59.1065	13.424	37.3318	27.349	62.7501
Zm00001eb016390	16.518	18.2629	14.6648	14.7854	4.52255	7.12088	4.13122	5.62145	0	0	0	0	0	0	0	1.26137	1.80788	0	0.272309	0.228256	0.158892	0	0.22174	0	0	0	1.96316	1.10702	0	0	0	0	0	0
Zm00001eb016400	20.9132	18.246	21.812	22.4602	14.0087	11.8411	13.3207	12.0687	13.0538	13.7057	17.4571	14.173	15.8853	14.086	50.9488	54.1593	52.8277	41.4935	47.574	40.7058	27.1416	27.3429	32.0553	34.8872	5.70188	4.70731	9.0241	8.7198	13.7597	12.0348	9.06531	15.3148	15.5952	8.42219
Zm00001eb016410	0	0	0	0	0	0	0	0	0	0	0	2.27906	1.54269	1.83866	1654.05	989.183	2676.32	751.178	713.529	311.008	20.441	30.8089	20.7531	1.96019	0	0	0	0	0	0	0	0	0	0
Zm00001eb016420	13.8245	20.9365	22.2637	18.6485	12.766	14.6527	11.8153	16.16	114.31	47.3937	87.6287	114.62	85.9323	70.1591	92.7856	62.0997	77.4547	93.9888	86.136	71.0784	175.61	217.266	103.239	28.7419	31.2215	31.3137	53.7982	53.7312	28.679	30.4738	36.0375	41.2769	29.8826	40.8013
Zm00001eb016430	0	0	0	0	0	0	1.54231	1.39594	8.50264	10.2388	8.30516	2.65392	4.2176	4.8993	0	0	0	0	0	0	0	0	0	0.060051	0.49192	0	0	0	0.120476	0.204741	0	0	0.181563	0.147578
Zm00001eb016440	7.61175	7.08969	8.06883	6.93097	33.5724	35.6584	37.4292	35.1531	14.1524	18.1116	16.9193	23.7225	23.015	23.964	18.9581	18.0642	19.0282	14.103	15.9831	14.5012	8.3139	6.30893	14.5363	10.075	6.21814	7.21185	16.8694	13.6967	4.13688	2.48077	2.25014	3.11582	3.19056	2.00997
Zm00001eb016450	205.834	198.215	164.835	218.698	125.873	127.185	121.424	145.001	113.748	141.326	138.17	99.2468	130.334	118.367	110.134	129.397	116.95	94.7944	98.9784	93.4791	90.9665	83.7997	88.3786	42.1358	56.3885	58.1924	63.6614	54.1007	23.6787	21.2865	33.214	41.388	26.3042	22.3222
Zm00001eb016460	22.4223	19.6489	37.2185	17.6889	119.101	118.184	102.981	105.158	34.3126	40.2933	35.0333	43.0434	32.7823	48.0036	35.8984	32.0227	30.7186	31.4716	34.0531	31.7414	21.1219	20.0699	44.9145	44.7601	14.7224	16.3099	29.2356	24.0444	11.5536	8.94292	6.98	12.367	11.8307	8.45564
Zm00001eb016470	5.30615	4.68462	2.01638	3.49652	3.34527	3.27988	2.51096	2.08098	1.29472	1.96098	1.77189	3.34504	2.78276	2.95877	24.0721	19.9768	23.2641	27.0118	25.7015	19.7572	9.76984	13.5096	9.33914	21.0121	4.89851	5.03079	2.47921	2.85696	36.1787	41.6056	17.9273	11.2758	28.6689	37.7804
Zm00001eb016540	8.86948	10.2495	13.1	10.2966	30.6683	27.6942	33.7589	31.4747	20.593	21.1662	18.8201	22.2851	18.7852	19.22	13.5388	9.26562	10.8235	11.3534	11.6315	10.7984	14.0921	13.4819	19.4883	18.1887	3.39085	4.21676	7.0972	4.34691	3.62142	1.83099	4.76157	2.41666	1.80513	2.00317
Zm00001eb016560	36.5968	44.2238	54.6837	43.095	79.6459	78.5211	84.9875	84.71	261.126	251.081	253.804	233.944	224.982	224.393	53.0104	40.0829	50.4984	54.6312	40.3454	47.0299	65.7257	58.1406	69.4335	60.5153	16.0197	18.96	26.9195	18.004	11.2365	6.56779	7.48489	8.44782	6.89008	6.43557
Zm00001eb016570	65.9393	84.1254	88.1173	105.385	59.5701	61.637	65.7879	74.7105	132.895	147.522	163.195	122.641	144.023	137.992	72.9727	101.551	93.0758	69.5358	76.6828	79.0402	60.1806	48.0511	74.8037	68.86	13.9897	13.6779	17.9222	16.2603	8.10147	5.7846	8.29116	4.64128	8.31562	5.41285
Zm00001eb016590	1.28053	2.01918	3.02753	2.49215	2.23273	4.13278	1.93048	3.26154	1.69002	2.58746	2.73046	2.4187	1.31978	2.87731	3.94821	2.78323	4.2844	2.13753	3.31081	1.84478	3.62836	3.08015	2.36646	2.74971	2.61047	2.20344	2.75143	3.12495	2.5789	0.888145	0	1.53761	0.991846	1.22989
Zm00001eb016600	71.684	68.8606	61.7233	66.2401	274.238	279.691	257.3	251.447	21.1447	33.042	37.8483	60.3367	60.7209	72.0011	60.4347	69.2368	68.7906	48.88	49.5839	58.9491	46.8966	59.5139	150.689	93.5327	535.083	673.011	610.858	811.018	91.4307	105	177.502	194.815	166.504	163.891
Zm00001eb016610	0	0	0	0	0	0	0	0	0	0	0	0	0	0	0	0	0	0	0	0	0	0	0	0.183212	0	0	0	0	34.4933	51.9631	21.1703	15.8128	31.3402	48.1864
Zm00001eb016620	138.792	147.712	112.647	120.685	61.6126	86.7751	63.2269	65.8711	365.747	254.587	274.263	342.321	262.693	320.262	275.599	348.106	302.755	183.399	259.93	209.273	288.203	223.387	215.16	224.371	26.9858	22.8905	41.3161	39.8943	2.63863	2.14747	31.8594	27.6042	10.8112	15.6342
Zm00001eb016640	8.13273	8.01606	9.79442	11.1419	8.35112	10.2371	9.98429	11.4516	22.8455	20.0903	17.4976	17.5012	16.6689	17.571	11.1631	9.38422	10.7329	12.6475	7.17872	10.3317	13.2963	16.1293	14.2851	15.8109	4.85439	5.46848	6.616	5.68031	6.16204	3.25814	3.46979	4.43159	3.51263	3.19146
Zm00001eb016660	3.05475	3.18428	3.3382	2.59331	5.15508	8.32162	6.31712	6.91977	13.5224	16.8337	14.8594	12.0139	12.7791	13.3647	4.28987	4.61115	3.45729	5.58751	3.37817	4.41784	3.218	2.37185	6.12639	7.46183	0.721482	1.41624	1.90671	1.92706	2.21346	2.21564	2.45715	2.01395	2.00694	1.25751
Zm00001eb016670	23.4564	21.4203	24.6368	23.4155	57.1557	61.8286	64.675	67.1406	22.9635	21.6704	26.3654	41.0999	38.7194	41.1645	29.4861	26.9067	30.875	27.9312	24.4581	28.4948	23.1078	19.6124	43.499	31.8461	6.46673	8.82569	16.7874	8.31377	12.0395	7.88002	4.68919	8.2885	6.83601	6.13783
Zm00001eb016720	0	3.18848	2.47099	0	5.50494	5.24795	7.30892	7.44062	3.40324	3.12953	4.26777	5.69233	4.56081	4.51869	19.4627	25.899	21.9805	13.3364	19.3975	13.2428	12.9601	14.809	12.5026	8.21414	2.72069	2.92753	5.17383	4.1788	4.8204	3.65442	4.19904	1.95251	3.16251	2.78399
Zm00001eb016730	0	0	0.173511	0	18.2765	11.4566	11.2358	9.32379	0	0.245842	0.179758	0.691669	0.13946	0	0.202705	0.72103	0.334618	0.303802	0.430025	0.362775	0.124202	0.384458	3.61972	5.67296	0.233654	0.165898	66.768	83.1924	0	0.334652	20.7153	9.38734	2.55935	5.34497
Zm00001eb016740	8.77345	8.98608	11.6301	7.64652	18.5191	21.9053	18.5073	18.555	15.6463	20.6021	22.3493	19.4543	18.0592	18.9389	14.8884	15.4828	16.1688	27.5085	21.7078	27.757	7.637	10.0028	10.3785	19.6947	2.6039	1.94171	5.09154	6.07954	4.74939	4.47464	5.41434	9.05616	4.87929	5.80599
Zm00001eb016750	2.75405	2.97271	2.58537	3.05407	5.84422	5.21337	4.45764	4.18632	2.21995	0.894164	1.73683	2.15368	1.87811	1.64937	0.415768	0.300721	0.189827	2.73969	0.939909	2.88064	2.41428	2.12756	3.32696	7.88179	42.4282	40.5649	29.9813	38.1728	1.71941	1.35116	5.01533	5.99815	1.49435	1.42315
Zm00001eb016760	9.4437	11.1006	10.0821	12.6215	24.7262	26.9004	24.1322	27.8154	2.81595	4.9765	4.19877	11.7687	13.2004	13.0324	11.7016	12.0658	16.0103	12.2299	10.1853	12.8004	10.4882	8.57644	16.7287	10.0065	7.63084	7.63353	11.7486	9.68856	20.8725	14.6224	16.1554	13.1191	12.8185	14.0769
Zm00001eb016770	1.64423	2.95686	2.43203	1.8295	1.44115	1.30793	1.522	1.59442	0.576427	0.574011	0.706159	1.36983	1.40614	1.37335	1.71295	1.6666	1.76832	1.62666	2.49381	1.58561	2.45632	1.96078	4.84782	5.02101	3.00481	3.80518	2.79232	2.89946	2.00901	1.77908	1.77642	1.09367	1.24619	0.900504
Zm00001eb016780	11.59	11.2309	13.6483	10.3425	80.0362	84.8514	93.9739	88.9807	4.39086	8.06458	7.41608	27.4067	21.87	26.2863	40.2709	36.0958	43.9171	31.1309	32.4395	33.5256	17.6548	14.7728	57.0516	29.3149	15.4418	19.0768	27.9322	19.8335	14.0686	9.84014	13.9694	11.7116	12.7274	10.5
Zm00001eb016800	54.2112	53.0494	61.1756	62.0463	63.7855	59.3624	58.9068	63.4853	38.8887	39.6592	49.2379	35.1839	38.4396	33.219	64.6862	68.061	81.8076	52.6333	52.9858	58.3849	58.1156	59.7502	46.42	66.8568	11.2981	9.82202	13.8458	13.0004	4.73486	3.77661	15.9415	20.4547	8.0645	4.90003
Zm00001eb016810	0	0	0	0	3.99219	0	0	4.25097	90.0183	72.7481	70.5479	57.1494	50.4617	54.2677	5.2386	3.34863	4.51891	4.66086	4.24299	5.84611	6.15731	6.79637	4.0332	3.67783	0.6261	2.29864	0	0	0.868695	1.04988	0	0	0.491727	0
Zm00001eb016820	0	0	0	0	0	0	0	0	0	0	0	8.44049	11.3794	10.2315	0	0	0	6.92359	0	5.10619	0	0	0	0	0	1.98489	1.28091	3.2385	0	0	0	3.78495	0	1.50881
Zm00001eb016830	36.0292	32.2905	33.1301	34.9215	1.50722	1.58134	0.915362	3.37693	10.5484	9.64337	9.25395	12.6825	15.4968	17.2907	19.3724	26.2553	29.1406	9.18818	13.4355	13.2539	20.374	21.9106	9.18003	2.42165	1.11126	0.391096	0.31829	0.357263	1.20384	0.792859	0.83048	0.571066	0.835598	1.00316
Zm00001eb016850	100.486	114.066	124.234	126.643	175.004	141.728	169.874	145.452	585.433	182.422	604.803	422.981	375.964	261.745	145.9	122.491	104.702	203.994	175.367	233.037	374.828	337.109	187.054	133.298	44.0566	45.3829	22.7967	25.8926	24.3634	19.1669	91.3661	94.9866	49.167	32.1179
Zm00001eb016880	0.831507	0.65534	0.165059	0.336847	0.290179	0.584051	0.419082	0.25739	63.7368	14.6039	47.2565	18.5187	11.1602	6.96471	3.22408	2.91671	2.01991	4.74039	3.7827	3.63762	1.38187	1.87762	1.09511	4.39946	0.189016	0.289075	0.08187	0.111581	0.853428	0.492341	18.8138	9.87411	2.18135	1.87746
Zm00001eb016910	40.9372	50.3956	60.027	47.2797	38.6105	26.2173	42.1956	32.6389	6.72227	9.44975	9.16581	4.08756	3.92468	3.85954	1.48951	1.09577	1.47291	0.521592	0.678844	0.908473	0.265334	0.138006	1.00282	0.730039	10.9986	10.8405	12.1209	10.0671	0.963278	0.863516	3.47641	5.92061	1.23205	0.944691
Zm00001eb016920	0.835475	2.11126	1.11988	0.320688	1.03916	1.17823	0.742819	0.685485	88.2735	26.4374	73.8477	32.0418	20.3533	15.5373	8.17363	6.34149	3.45358	15.0939	10.6338	12.5188	4.04383	3.58969	3.69053	10.7344	1.16074	1.00598	0.60392	0.658591	2.24056	1.22338	30.6129	17.1694	5.84896	3.78988
Zm00001eb016930	13.9036	12.8322	12.0221	13.0285	21.9834	25.2544	17.1924	23.4202	42.6667	40.1019	44.4684	30.7766	28.2587	26.346	22.8774	16.0702	18.8184	24.5182	17.9567	18.7649	34.8826	32.5439	40.9691	35.9318	27.9707	27.0758	35.4698	26.3404	12.9532	10.8196	28.3107	27.3115	16.0599	14.1043
Zm00001eb016940	101.142	106.758	105.449	86.4401	370.988	531.304	325.164	445.538	45.8662	56.686	64.1725	170.77	117.79	138.299	272.207	294.607	274.988	362.272	418.279	454.022	148.222	139.065	304.05	428.81	475.313	428.482	646.085	786.34	473.453	529.757	635.115	529.481	455.236	535.065
Zm00001eb016950	0	0.426663	0.124982	0.155219	2.2181	2.43127	0.872657	1.14035	0	0	0	0.078572	0	0	0	0	0	0.197205	0	0	0.042396	0.042281	0	0	7.74739	6.84593	7.20464	7.47017	0.376829	0.294168	2.24944	3.74819	4.25205	2.65543
Zm00001eb016960	99.4482	107.679	106.23	107.298	172.144	189.966	175.257	195.433	44.2063	42.7842	45.9941	82.58	73.3961	72.5655	100.771	90.8006	116.426	104.72	98.1127	108.707	77.4421	84.356	147.041	122.226	363.693	380.509	352.752	391.954	200.269	186.222	252.183	234.366	261.576	235.37
Zm00001eb016970	17.6208	17.8227	19.7812	16.3404	101.344	100.583	118.411	111.272	5.52158	10.7384	8.24605	37.8479	32.6085	40.8917	91.3584	89.7705	91.9874	66.5095	77.1788	66.5247	19.9802	17.3398	58.1685	30.902	46.5033	46.519	65.0713	56.4265	38.3875	31.9161	42.1796	35.8492	30.5972	24.7201
Zm00001eb016980	0.470304	0.648193	1.24837	0.721172	8.89751	9.68592	7.35814	6.48827	7.96985	5.33568	9.58855	4.38744	5.00655	4.50289	0.636242	0.5012	1.17966	1.30198	0.654786	1.47473	0.815326	0.468135	0.588256	1.37794	0.264015	0.406102	0.169459	0.293286	1.45216	0.964493	4.08214	3.44972	1.05655	0.942037
Zm00001eb016990	21.6805	21.0553	25.8248	24.929	63.0918	67.1411	69.7295	65.0246	27.2337	35.1228	34.2048	55.8828	53.2537	59.8521	43.6861	37.1961	48.1131	33.2426	31.9847	32.2887	27.3213	24.3796	42.8768	32.8242	22.9375	26.3432	38.115	29.6343	32.3811	20.2222	32.2096	27.4089	20.2126	14.8579
Zm00001eb017000	2.62724	4.23136	7.6792	5.09426	19.867	25.3879	26.2309	20.9543	31.1316	40.8202	37.2324	30.1715	30.3835	32.5206	21.618	18.8599	25.6901	18.4198	17.4611	17.9111	21.7886	16.6189	21.6877	20.5792	4.02266	5.13996	7.75188	5.02638	4.13442	2.52893	3.22865	2.91223	1.96653	2.05524
Zm00001eb017020	0	0	0.814341	0	1.86278	1.46561	1.00326	1.47239	12.8917	4.66689	9.37433	4.21058	7.01732	3.13783	0	0	0	0	0	0	0	0	0	0	0	0	0	0	0	0	0	0	0	0
Zm00001eb017030	39.5023	39.3428	43.0024	39.1987	3.04883	4.22343	2.33199	4.08153	0	0	0	0	0	0	1.00711	1.57963	1.98838	1.44486	0.959433	0.822701	15.5967	10.96	1.39577	0.8663	99.4594	97.9938	63.3179	42.6671	0.481172	0.426098	3.63855	0.898315	0.423754	0.393086
Zm00001eb017050	10.6999	10.989	13.1	10.054	14.5296	19.5063	19.8367	19.8843	12.4895	16.7609	14.4273	16.1809	13.4722	11.7935	11.135	14.5957	15.7408	14.7828	11.2511	12.5705	14.7875	19.4807	20.6607	16.1889	8.50702	9.55714	10.2942	7.21826	7.80126	6.24128	6.89293	8.87459	6.77353	5.77828
Zm00001eb017060	8.49286	9.61894	10.0943	8.54294	3.84649	4.76298	3.26684	6.58244	11.4003	11.9909	13.6936	15.2542	15.0865	16.2971	6.62005	5.04444	5.84217	5.97968	5.66765	4.45806	8.39672	8.54747	7.83281	9.50658	2.77638	1.92478	2.54802	3.06023	1.61761	1.22343	0	0	1.28633	1.03127
Zm00001eb017080	3.57251	4.13044	4.20704	4.33354	9.56687	9.29539	8.29407	8.7764	3.8025	4.19964	3.05233	3.70179	4.12332	2.92991	6.89662	4.63412	3.96075	7.15443	6.56877	5.27154	3.2426	2.71715	8.1478	11.887	2.70582	3.38407	3.43082	2.51305	2.57742	1.98653	3.07592	2.91499	2.45396	1.42656
Zm00001eb017110	5.3401	5.61621	7.62862	6.79877	0.991853	0.854947	0.461684	0.793562	0	0	0	0	0	0	0.099044	0.151635	0.108966	0.154105	0.057787	0	0.979023	0.56784	0.092412	0.055266	5.27669	3.18263	2.16575	1.52196	0	0.060774	1.83063	0	0	0
Zm00001eb017130	6.86756	8.86947	9.91639	8.57373	49.7325	55.3974	59.6964	49.3414	27.9042	33.2634	29.7007	39.5467	36.149	36.822	37.0221	25.3582	27.6252	43.8377	30.705	31.4299	14.6428	11.9449	32.3558	35.235	10.229	12.6394	15.0349	11.2064	18.0627	12.4792	15.0013	12.3637	12.5372	10.2451
Zm00001eb017140	1.00945	0.795128	0.833594	0.381469	2.55394	2.53835	3.10044	1.97485	0.432775	0.777337	0.913275	0.256507	0.426092	0.407219	3.84555	3.08094	4.76201	2.81066	3.40982	6.01577	2.82374	2.45634	6.15649	9.11592	25.4018	20.5322	15.0042	17.0397	32.1835	30.0185	23.9201	39.6325	29.3109	25.6409
Zm00001eb017150	3.15205	4.30845	2.51397	2.51893	14.0697	14.4523	9.23875	12.2675	1.98854	1.9832	2.56682	2.67264	3.36197	3.82959	8.89333	10.6403	12.8213	12.8672	11.3744	10.4138	3.07026	2.81778	18.8453	12.477	12.0466	14.4786	15.629	13.9138	8.09685	7.11446	11.3208	11.1955	8.44825	9.19778
Zm00001eb017170	237.597	236.043	264.189	234.404	80.5023	63.3692	81.7672	112.885	238.681	268.092	263.456	194.787	213.229	189.326	11.8362	11.6956	8.49502	7.66715	8.41185	8.6532	14.4072	12.145	14.0298	9.82672	0.476178	0	1.11733	0.279392	0.324209	0	0	0	0	0
Zm00001eb017180	94.2413	122.679	136.564	127.615	25.8604	23.8287	28.203	44.1584	150.653	145.883	172.516	139.614	169.63	147.277	87.1822	118.935	124.7	60.7732	98.2019	79.5745	83.5183	76.7871	57.8739	36.6709	3.07477	3.79734	5.81511	9.1256	3.29858	2.76506	0	2.74484	3.30635	2.40574
Zm00001eb017200	10.2405	7.30878	7.97153	5.29346	3.33818	3.24924	3.77501	3.11918	9.26143	10.8591	12.9865	13.465	12.0618	10.0869	15.6419	13.627	13.2939	13.4469	13.1422	13.6835	16.844	21.3113	18.0707	27.4522	11.8066	10.1512	9.32018	5.40187	6.24779	6.42948	7.82644	8.18912	4.82127	3.37801
Zm00001eb017210	16.413	23.7168	29.0839	26.2296	50.3094	52.5181	58.6441	52.6256	6.32133	5.8915	6.49019	5.06774	5.4258	5.66422	49.8242	39.0768	43.9079	52.1211	48.6622	39.441	12.9831	14.0427	28.3918	59.8325	9.46353	9.19615	11.3599	9.63026	39.3256	39.3192	63.9958	54.8294	42.2905	48.854
Zm00001eb017220	0.884214	1.00112	1.18192	1.71417	1.17393	1.32619	1.04653	1.63043	0	0	0	0	0	0	1.53212	1.7505	1.98161	2.00271	1.44051	0.670369	1.22114	1.50561	3.41954	2.99939	0.833884	0.828069	1.13935	1.0036	0.5645	0.775076	1.83807	0	0.368926	0.6939
Zm00001eb017230	6.04007	6.20395	6.34193	5.18343	17.0871	19.5533	22.6694	19.7405	5.69919	7.26325	6.85135	8.16058	8.63318	7.40219	8.07296	6.26238	8.55137	8.89738	7.28405	7.36477	2.2709	2.65571	8.1339	7.97821	7.03224	9.3618	9.96049	8.45617	3.93803	2.57995	0	0	3.20555	2.22528
Zm00001eb017260	5.13176	7.96929	7.04991	5.907	6.23325	7.77913	5.72692	6.66019	29.1385	32.9679	31.6016	25.1251	27.1378	26.0629	10.2326	11.1999	9.14907	13.6711	13.7055	24.8957	9.28627	9.2319	13.8726	41.3115	9.82388	9.57252	10.0597	11.7361	23.4397	22.4764	26.6229	33.4383	24.4122	26.8195
Zm00001eb017310	8.59481	9.35813	10.4193	9.83049	18.7943	22.4986	22.8239	22.2886	40.5458	37.9824	36.6143	47.7918	44.1475	43.5769	16.0417	15.5427	21.1758	11.4404	12.1641	11.5317	25.0478	24.51	24.5675	18.3887	8.21561	9.62624	12.6687	9.18621	12.4908	8.13961	11.5466	8.89067	5.67881	5.40451
Zm00001eb017320	12.2571	11.4296	10.5659	11.0241	36.1982	37.4697	28.2675	31.9638	26.6686	37.2775	29.3626	29.2632	30.8911	33.0037	29.9575	27.0745	25.4765	31.2363	30.2583	32.0585	17.1946	17.2498	32.0528	30.8383	27.3269	27.0826	28.5347	30.8887	18.8465	17.7749	28.2328	25.8576	26.4073	20.9924
Zm00001eb017330	2.71796	4.26025	3.3308	3.15167	2.14361	2.22166	2.81044	2.58939	0	0	0.074901	0	0	0	0	0	0	0	0	0	0	0.072668	0.119533	0.042464	2.83261	3.98544	7.5312	6.35617	0.439657	0.220037	0	0	0.10719	0.234787
Zm00001eb017340	3.07749	5.00473	5.20723	3.68363	5.02198	6.37119	7.90944	5.42518	3.30558	2.13778	2.51453	1.85949	2.39833	2.86842	2.95152	1.74966	4.45068	1.61088	1.75115	1.4986	5.8321	7.04415	5.68801	2.94708	2.10421	3.29836	4.1002	2.89866	2.71807	2.38714	3.852	2.21287	2.28512	1.32321
Zm00001eb017350	11.0195	9.27322	13.1503	9.458	9.61394	9.04054	6.23797	8.89784	16.0974	15.4641	14.1279	7.95288	8.91946	5.70387	3.59565	5.55404	2.92535	1.75207	2.6947	7.8575	6.53594	7.14517	5.02387	9.108	1.29415	1.13403	1.96986	2.07925	0.729198	0.521376	0	0.893093	0.473299	0.341818
Zm00001eb017400	34.2287	32.4706	26.7779	29.4861	57.0277	56.2878	46.5866	41.5886	9.427	12.9282	11.9363	42.2238	35.1981	29.926	176.698	118.085	94.7946	357.793	256.177	336.525	106.268	113.879	217.886	619.95	148.016	141.744	64.7952	88.1214	7.41374	7.40391	77.7608	98.9195	63.0045	30.6096
Zm00001eb017430	2.27715	3.91439	4.62979	3.56633	10.5949	11.7903	13.5519	11.73	27.4116	28.646	28.6288	21.131	21.1371	22.8316	16.5293	15.1773	15.1695	14.2557	14.0545	13.5445	9.28033	7.88848	10.075	10.2414	2.96899	2.95781	3.89592	2.80068	2.55024	1.8228	2.43997	2.71576	1.48035	1.11998
Zm00001eb017450	2.92516	3.72968	2.33523	3.05014	1.27289	1.22698	1.12725	1.52786	0.238419	0	0	0.14572	0.168101	0	6.61774	5.8291	6.1481	4.65991	5.84267	5.94127	4.03538	4.15416	4.47466	3.10628	0.508416	0	0.549349	0.322833	1.06747	0.734051	0	0	0.807536	0.367485
Zm00001eb017460	18.5006	20.2153	35.8077	26.539	90.4178	88.9659	98.276	84.9379	72.0175	61.3455	66.8418	51.5194	48.2283	44.7161	21.7478	21.7148	21.5824	31.0237	27.0277	31.4554	28.3663	24.9699	31.8842	43.2808	10.4691	10.991	17.6672	13.1913	9.64408	6.73684	10.5525	11.8579	8.13322	5.25601
Zm00001eb017520	10.1032	9.20271	13.4256	15.1628	14.2215	11.8822	13.203	16.3467	3.18594	4.06867	4.30221	5.74884	5.995	6.46427	10.4657	10.6023	14.9612	12.7458	10.2128	11.2272	33.3129	32.1878	31.1276	29.3638	12.9904	14.419	17.7385	16.1762	7.09788	4.83512	3.38498	0	3.88249	3.30593
Zm00001eb017550	3.17506	2.43411	0.953273	2.41109	0	0	0.28236	0.18072	0.339537	0	0.112719	0	0.010499	0	17.8308	15.4166	16.1888	7.23195	9.2481	9.86077	36.6882	38.323	17.8688	49.1101	18.041	18.315	26.8565	36.6316	8.92911	14.2286	7.70167	3.74036	8.98728	5.98508
Zm00001eb017560	14.7946	14.4765	19.9495	18.9643	7.13033	7.55285	7.59418	11.0879	60.2928	56.7928	50.7263	46.2364	49.7513	49.5305	18.9585	16.5167	18.4709	14.7736	18.2328	12.8668	18.3671	18.556	37.4276	31.382	3.46883	2.62115	5.45163	2.92001	3.04774	1.75589	2.42628	0.703126	1.75852	1.07991
Zm00001eb017580	2.08099	5.69811	11.4217	5.43059	14.9954	15.356	20.3832	20.1104	28.0435	27.4044	37.1292	44.2261	47.2915	41.1663	7.0986	0	23.8703	10.8676	2.19072	0	28.9832	19.6028	12.5399	9.94895	0	0	0	0	28.7445	17.9519	16.1524	13.8953	14.9667	19.2284
Zm00001eb017590	0	0	0	1.78212	20.1172	22.985	26.6719	15.7967	0.28858	0	0	0	0	0	0	0	0	0	0	0	0	0	0	0	25.4643	29.8327	32.8244	29.9803	0.531298	0.507346	2.11284	1.39943	0.291175	0
Zm00001eb017600	189.825	204.778	175.573	201.431	107.524	120.871	110.852	131.155	135.603	116.702	142.691	178.418	163.702	168.015	303.056	292.947	243.064	283.383	297.048	283.311	211.858	225.747	192.242	302.068	273.228	284.642	262.29	230.28	74.846	85.6544	79.6097	59.0279	79.6967	82.4743
Zm00001eb017610	0	0	0	0	0	0	0	0	9.75028	9.49445	6.17071	14.1907	13.0263	12.7729	0	0	0	0	0	0	0	0	0	0	0	0	0	0	0	0	0	0	0	0
Zm00001eb017620	0	0	0	0	0	0	0	0	0	0	0	0	0	0	3.58627	1.68084	0.75345	3.40112	2.93971	1.84371	0.440285	0.348896	0.333502	0.057873	53.3408	55.7172	19.716	16.2693	0.873573	1.91528	3.79686	4.44389	2.63018	1.93692
Zm00001eb017630	0.766465	1.14287	0.885047	0.621809	0	0	0	0.177847	2.60805	2.79158	2.04829	2.33211	3.78272	3.70374	25.8595	32.7743	21.5659	21.8344	17.0831	19.9529	29.4442	42.2248	24.4627	5.82008	10.5236	8.44706	3.33473	4.58744	0.648421	0.325766	0	0.697247	0.6103	0.602248
Zm00001eb017660	1.35074	1.82589	1.55931	1.18369	0.978364	0.942316	1.57374	0.9437	0.376658	0.165931	0.196497	0.175999	0.278931	0.153023	2.06764	0.787485	0.458748	7.8921	5.02411	8.26547	0.550629	0.772923	4.25176	12.0391	1.92053	1.53407	3.04868	1.83744	1.47104	1.28842	1.72517	2.57777	1.09181	1.06702
Zm00001eb017670	0.090668	0.032093	0.210017	0.069544	1.01853	0.774227	0.904023	0.509081	0.37226	0.377424	0.340913	1.33407	0.437746	0.547695	13.4549	5.76979	4.05291	40.3614	30.0865	46.3065	0.015082	0.100539	3.53614	21.0773	1.45176	1.16006	2.34297	1.77879	0.871479	0.638072	0.654212	1.99851	1.12812	0.78187
Zm00001eb017680	0	0	0.244053	0	0	0	0	0.205226	0	0	0.318806	0	0	0	8.37171	8.73128	9.13126	9.91652	9.83852	12.6706	1.52079	1.40261	2.75561	3.9543	5.56377	3.00546	4.13115	5.01266	6.91642	6.69379	4.68865	6.69104	6.75597	8.68533
Zm00001eb017690	3.77946	3.99976	3.62004	4.21749	6.41739	6.70299	6.53791	6.92894	4.14667	5.15864	3.39174	4.86315	4.39998	3.41089	5.61016	4.80447	5.68929	4.26127	5.02634	4.97439	2.46063	3.10306	5.27994	5.92143	5.03805	5.69459	7.02152	6.98921	8.22406	8.37229	13.4331	12.775	10.6099	10.6037
Zm00001eb017700	8.83231	9.19805	7.86678	10.2272	14.7272	13.6197	14.9554	15.4509	12.0779	13.8477	14.3494	17.3375	21.0702	22.4492	19.4839	23.9965	24.0431	14.8831	18.7962	17.1522	12.0576	14.7736	20.7831	17.6218	13.1496	12.9678	18.0301	12.7913	17.4958	10.5118	9.96624	12.9666	10.2928	9.37888
Zm00001eb017730	44.3539	58.7217	56.1686	51.1046	8.12254	7.91494	8.07814	14.077	10.4837	10.735	7.98859	10.8736	14.1551	13.2991	6.71572	6.86577	10.5332	3.74993	5.12566	4.59985	26.0192	26.5581	10.8494	5.6306	1.85587	1.45682	0.665439	1.08769	0	0.169033	0	0	0	0
Zm00001eb017760	19.9655	26.7787	28.6414	25.4092	5.21358	4.40456	6.144	8.75642	5.55222	7.53686	5.87957	7.74638	8.18405	8.272	18.2225	21.1434	23.0009	15.0744	16.0662	14.2124	12.5033	10.1443	14.8303	12.6091	9.17086	9.99172	4.35075	4.53067	1.68707	1.42553	0	0	0.804574	0.64124
Zm00001eb017770	0.248248	0.44226	0.840452	0.883576	2.87093	2.11232	2.48591	2.81476	0.454238	0.750324	0.533352	1.19935	0.792946	1.04301	1.79863	2.41263	3.02571	1.98548	1.94023	2.07751	0.426354	0.740084	2.34998	1.55075	3.24078	2.84886	2.43922	2.21204	4.58918	4.96628	9.91737	5.32133	4.81087	5.23674
Zm00001eb017780	7.16805	11.6218	13.6186	11.3748	9.36944	8.66634	11.594	11.8307	9.20289	14.8757	11.5453	14.3646	14.8379	12.682	23.1862	20.2817	18.1828	13.1439	16.108	13.4853	15.7364	15.4985	17.3787	13.2552	6.71168	4.10732	4.49951	5.01777	9.39569	7.7267	7.79476	2.56363	6.82478	7.13778
Zm00001eb017790	10.2972	18.4772	19.1592	15.5082	9.79463	10.5842	8.75167	13.3346	19.7086	10.2815	13.0111	19.0718	19.9568	19.92	27.7621	34.9164	37.7986	28.7923	34.7895	33.1574	82.2488	89.6039	40.9113	21.6707	0	0	0	0.485023	1.43196	1.24868	0	0	0.96795	1.46511
Zm00001eb017800	4.93183	7.88019	5.98875	5.84149	4.98938	2.3744	3.12248	3.50901	5.826	4.8155	5.5359	11.8121	7.53364	11.7053	120.789	83.2282	99.1185	86.7488	78.2285	84.8319	5.98351	6.55568	76.2753	59.8326	21.7288	16.1793	10.2395	9.7026	1.61497	2.97906	0.584667	0	1.18248	1.11526
Zm00001eb017810	0.747844	0.421199	1.36596	0.573418	1.49874	1.89405	2.82732	2.85307	0.75594	0.312404	0.697861	0	0	0	2.1279	1.20264	1.61692	0.602432	0.779744	0.981859	0.612123	0.719722	2.22095	1.37246	6.5914	6.12593	4.89656	4.44724	3.95614	2.42112	3.78897	2.51765	1.48487	1.62902
Zm00001eb017830	0.862429	1.99177	0.997691	0	15.0718	8.61282	17.647	13.0117	0	0	0	0	0	0	20.9176	16.5967	15.8498	12.3608	16.6996	14.3466	0.715784	0.948843	19.4921	6.53502	27.4393	35.0965	44.716	48.4749	13.1627	13.215	10.2376	13.2415	14.4829	14.7606
Zm00001eb017850	7.7345	8.98739	11.2624	9.83359	12.8061	11.2533	10.626	11.6621	16.3074	16.7756	17.6159	12.2531	11.7338	12.6013	17.6539	17.3442	22.509	11.8271	14.6718	13.2233	7.99702	7.51916	15.8354	14.3066	6.87089	6.71481	8.86562	4.74283	3.52519	1.94336	2.65899	2.45568	1.92024	1.56918
Zm00001eb017860	1.43974	2.55825	3.02571	3.0999	6.72391	8.381	6.92404	8.59813	6.92755	8.35192	7.44541	8.09051	7.62843	6.11243	7.80434	7.50497	6.31589	7.28666	7.56845	8.91136	4.51165	4.23773	8.08138	10.0939	4.07263	5.85788	5.82373	4.136	1.95852	1.7767	0	2.08465	0.880088	0.433887
Zm00001eb017910	3.4113	6.1451	8.7767	5.32343	48.1664	48.5654	46.1232	50.434	13.1028	16.0156	14.0169	18.5054	16.6069	15.6165	5.58816	6.87358	9.9298	5.41987	7.36065	7.09112	8.68378	8.03821	15.0788	14.7307	7.43682	8.15577	13.5573	11.3484	4.01663	2.22923	0	0	2.17453	0.928323
Zm00001eb017920	47.5213	79.4463	83.9277	72.6939	70.1763	79.0168	63.1833	69.7169	58.1848	61.6164	45.2311	52.5758	58.2559	54.1634	20.8571	19.6379	20.4794	25.1077	21.1637	20.8394	21.5594	21.8797	36.3981	47.3167	62.3399	56.4247	96.9374	65.3148	7.30739	5.04956	4.07797	6.85444	5.24291	3.63971
Zm00001eb017930	1.23347	3.93214	3.68189	2.26381	1.99221	0.861634	2.97653	0.757671	0	0	0	0	0	0	0.338795	0	0.125057	0.131009	0	0	0	0	0	0.715281	622.333	622.628	557.566	450.3	0.066956	0	0	0	0	0
Zm00001eb017970	48.6248	51.6289	51.3599	49.686	51.6999	49.83	52.3883	58.8976	54.0105	55.1992	46.184	77.9087	71.3474	81.3291	42.104	35.8127	41.5354	42.9758	37.7368	35.5022	29.5814	34.8713	40.6825	43.4143	29.7618	33.8001	34.315	28.7469	8.14188	5.44974	0	7.17476	5.36406	4.69003
Zm00001eb017980	0	0	0	0	0	0	0	0	0.17231	0.474141	0.318423	1.10039	0.554733	0.391055	9.28167	6.83616	5.49018	4.67613	6.36747	5.13993	4.44592	4.92153	7.03674	7.91616	0	0	0	0	8.38047	10.4258	5.86593	8.92536	13.0727	10.9079
Zm00001eb018000	56.8096	63.3207	59.3573	53.5952	27.3153	24.3416	26.109	31.6173	2.53708	3.79936	3.91812	3.37427	3.88086	3.29508	20.1926	20.0421	22.3628	21.9454	19.7233	29.4235	23.5732	23.6634	33.5069	56.6189	19.9847	17.9742	13.8934	9.40982	7.6812	5.336	10.5536	6.39788	5.80775	5.45883
Zm00001eb018020	3.5135	2.95128	1.24282	3.26273	1.23174	1.46461	1.18472	2.09154	0.296003	1.23369	0.196336	0.210281	1.18352	1.03501	20.5822	19.1708	18.2828	16.5629	14.4201	14.3733	5.89555	4.61512	6.82996	8.87988	9.3573	7.22986	9.28272	6.68259	29.8768	36.8347	23.4454	34.4027	27.6706	34.7323
Zm00001eb018030	13.1632	15.9725	12.2814	13.451	10.0274	9.27377	11.3271	10.9695	77.7542	80.2219	62.0726	108.043	95.3399	98.9951	4.01052	4.23037	11.8072	2.83879	4.78129	9.25944	7.07684	5.86086	14.0494	26.7492	1.78327	1.30901	2.28758	2.53344	4.14954	3.5073	2.81286	1.45436	3.12637	2.09381
Zm00001eb018040	47.5667	41.6178	42.448	33.248	22.5632	25.0529	22.1105	31.5952	15.4544	17.8502	10.8179	31.2803	28.7749	27.4808	69.6548	65.0726	80.9446	52.7215	51.3707	63.5232	34.8346	29.5974	41.8676	70.6866	3.42158	4.19356	2.3204	2.16715	1.63216	1.70789	0	0	0.455289	0.770035
Zm00001eb018090	0.559984	1.15205	0.937764	0.644557	4.24195	4.91082	4.66825	4.22866	2.62879	2.8848	2.82142	2.60543	2.42316	2.79724	1.82746	1.39473	2.21582	3.43151	1.91986	3.23995	1.15693	1.02073	3.45736	5.20449	2.02029	2.25062	3.83551	2.42267	2.46873	1.57137	1.25549	2.58561	1.4264	0.948278
Zm00001eb018120	11.409	7.42141	10.3116	9.18727	29.6746	28.0744	23.6507	29.446	15.649	15.6796	16.7071	17.5684	14.5105	16.2206	19.3922	13.7338	14.0911	15.9728	14.1094	12.2697	8.33359	8.66006	16.7598	19.7293	10.2425	7.62428	12.1071	12.3313	5.99184	4.02747	4.97667	8.484	5.41268	3.82201
Zm00001eb018130	0	0	5.04192	0	0	0	0	8.03673	0.641761	1.24931	0.90809	1.10411	1.74416	1.5897	0	0	0	0	0	0	0	0	0	0	6.49821	6.45143	5.30826	4.43719	0	0	0	0	0	0
Zm00001eb018180	0	0.870411	0	0	1.94461	3.83206	1.42229	1.72405	2.50319	1.04385	1.46878	3.29822	2.12059	1.61709	0.885291	0.730209	0.382597	1.42894	0.718621	1.47686	1.07083	1.8765	1.9993	4.50746	11.6569	9.30721	8.66964	10.77	2.90346	2.41076	7.35028	12.8773	5.79382	3.65338
Zm00001eb018200	0	0	0	0	0.979355	3.00449	0	0.528408	0	0	0.244373	0	0	1.09336	0.810095	0	1.44353	0.552915	0.459381	0.297927	9.553	6.53628	7.27342	5.50395	3.82748	4.52463	0.994129	0.830533	1.57148	1.81662	0	0.10642	0.851628	0.85865
Zm00001eb018250	0	0	0	0	0	0	0	0	0	0	0	0.41043	0	0.273434	11.3102	11.4566	8.53567	15.0493	17.8119	13.9283	0.208974	0.52058	1.25163	3.785	0.412627	0.453287	0.515723	0.496853	0.839912	1.51449	0	1.36042	0.901942	0.904606
Zm00001eb018270	1.18326	1.30917	1.7222	1.07659	2.39357	1.98396	1.95071	0.979798	4.53958	3.73434	3.45485	6.83726	4.61389	4.88291	53.8235	31.9334	32.475	55.7027	56.3688	45.1992	8.03898	7.29025	28.8588	35.141	6.12462	6.85036	7.26786	9.00728	2.53052	2.87973	1.67472	0.914495	1.76854	2.34564
Zm00001eb018300	100.888	110.539	120.27	105.882	127.148	139.633	115.472	153.572	288.626	313.616	318.804	208.389	226.886	238.741	264.313	268.226	253.782	214.511	236.121	209.383	114.204	99.9381	97.439	83.5425	54.1083	38.442	54.2296	46.3405	16.8009	12.0597	13.6623	17.3069	13.2673	14.4268
Zm00001eb018320	71.2042	92.2502	63.0613	89.4979	75.047	66.3185	77.5106	82.8128	50.6437	60.6946	59.5622	93.891	124.997	100.41	103.208	140.699	134.386	67.7921	74.6894	72.5811	81.6298	73.8048	122.42	53.801	13.0484	7.57801	15.4269	20.3278	24.9634	22.2178	28.6412	23.2628	27.8996	28.8335
Zm00001eb018350	21.4411	26.4861	27.2529	28.3235	31.0257	40.7731	37.3515	41.0716	65.0533	68.2378	65.3136	54.0994	57.7735	54.3544	38.1263	33.0285	34.2799	29.4333	27.034	30.6015	32.5019	24.5933	30.0313	31.976	15.9685	15.9963	18.7123	14.2539	22.201	18.2594	36.1255	29.9294	19.2791	17.0033
Zm00001eb018360	15.0309	15.7661	20.3612	16.7568	22.7181	24.0294	23.0226	27.149	42.2204	41.1434	40.8229	31.4458	32.3246	32.6923	17.5793	17.1707	16.9898	15.4641	17.5015	13.6215	27.9528	27.7833	18.1228	16.8635	5.86886	5.96093	8.47906	8.48742	6.75644	5.15768	6.02925	7.89067	5.79507	4.54817
Zm00001eb018380	6.07491	7.78427	9.14676	7.49599	53.1614	50.5286	48.9685	48.9241	24.5568	22.4889	24.3598	22.6975	19.3645	18.505	11.1157	10.8866	11.999	12.2181	11.6658	10.8558	10.6662	10.8971	21.2972	26.3777	7.639	8.38467	9.28454	6.02981	8.1224	5.38189	5.91452	9.56864	5.17948	3.42557
Zm00001eb018410	0.951365	1.50856	3.13174	1.81628	5.7222	8.04116	5.98498	7.03562	9.29585	7.71399	8.74911	9.10778	6.81915	8.43279	3.9827	3.35101	5.97776	4.02283	3.57002	3.44084	4.44303	3.10455	5.62501	5.86419	1.74657	1.57082	3.20201	2.56338	6.38962	3.84776	2.49427	4.61375	3.51519	2.33194
Zm00001eb018420	0	0	0.911856	0.76445	2.33529	3.14114	3.15168	3.80058	1.16132	1.24799	1.07661	0.729457	0.760883	0	2.10207	1.60632	1.92387	1.3639	2.36265	1.38842	0.55059	0.59469	3.54278	1.17171	1.34492	1.0259	0.763776	1.11025	0.570802	0.394545	0	1.09213	0.366618	1.13732
Zm00001eb018430	6.12707	7.90536	12.0882	9.81766	31.7761	37.0492	36.2497	33.1029	27.9627	33.797	30.2366	16.1193	17.7095	17.3913	17.1971	13.3961	14.1286	20.5434	14.1627	15.7773	3.95432	3.69933	8.16161	7.76554	4.52755	6.23081	6.75316	4.98174	4.02561	2.41498	2.23478	2.2367	2.08356	1.63013
Zm00001eb018440	7.45756	11.2318	12.9277	10.5774	23.2395	21.6774	18.9668	19.5113	4.35918	6.4015	6.0994	2.89379	3.28432	3.72356	5.02183	4.62823	4.40258	5.7122	6.55032	4.34989	0.831168	1.03697	1.56135	1.64579	0.758422	1.76193	1.95403	0.782157	1.01536	0.828771	0	0	0.668797	0.335421
Zm00001eb018460	28.0638	25.7987	26.1837	22.0559	12.4022	12.1829	12.8774	13.3178	124.633	139.961	144.146	188.183	152.024	170.355	7.16181	5.28293	6.36041	13.2	11.2464	15.0151	6.86657	8.54932	12.233	9.48229	6.00662	4.72352	5.6432	5.41078	9.2048	7.0498	13.6161	11.9452	11.2053	6.37815
Zm00001eb018470	0	0	0	0	0	0	0	0	0	0	0	0	0	0	0	0	0	0	0	0	0	0	0	0	9.91479	6.22005	7.38503	6.69258	3.37372	3.92873	8.87157	4.05927	3.37066	2.37731
Zm00001eb018480	0	0	0	0	4.10188	2.68241	3.46234	2.37657	0	0	0	0.177092	0.063384	0.325816	0	0	0	0.754999	0.121016	0.283451	0	0.040264	3.86909	0.339844	0.801514	0.485004	3.93515	3.93194	0.891114	0.43089	7.93704	7.95299	4.72371	4.35882
Zm00001eb018490	9.83729	11.876	17.0555	13.6171	50.8372	51.1474	53.2301	50.4349	55.5329	53.4169	51.9695	53.5889	50.3032	49.0027	14.8173	13.1351	13.56	15.1892	13.0245	13.0536	25.7658	30.8018	28.1243	29.9166	4.62785	5.21656	9.15123	5.46371	3.88833	1.81945	6.0913	5.14203	2.37462	1.8897
Zm00001eb018520	22.4578	26.6085	32.3933	23.9522	44.2426	44.1036	43.0562	51.7482	71.0586	74.8347	65.255	57.1734	58.9931	58.3213	28.7677	25.077	30.736	29.1309	30.237	29.6629	19.477	27.5031	33.6547	47.0281	15.4792	17.4746	23.8725	15.2831	13.0498	7.00219	15.5185	14.4858	9.26328	7.24318
Zm00001eb018570	0	0	0	0	0	0.134175	0	0.075396	0	0.294484	0	0.132621	0.171861	0.131046	0.775013	0.598448	1.33646	0.178039	0.760649	0.548874	0.264963	0.262574	0.243486	0.554386	0.631543	0.532706	1.13237	0.974221	27.5557	31.8049	32.9712	49.0968	51.2418	52.0222
Zm00001eb018590	0	0	0	0	0	0	0	0	1.72624	2.91956	1.87818	2.96989	3.11729	2.1071	17.9557	19.5173	12.6303	19.0315	20.0746	14.7962	0.621232	0.266001	0.644064	0.555854	0	0	0	0	2.586	3.41647	0	0	1.06719	2.97607
Zm00001eb018610	11.3644	16.3546	20.7693	17.9858	53.9676	54.6062	52.5713	41.0304	60.2547	67.0932	61.8492	56.9854	55.3819	58.7347	14.9271	13.9058	20.0208	10.1336	13.5189	14.0545	23.0006	24.5902	24.6448	23.1073	4.82709	3.32263	8.89894	7.20888	5.81446	3.92416	4.52895	3.07075	3.27736	3.00163
Zm00001eb018630	0.884359	0.226969	0.501398	1.41312	28.5113	25.314	30.6734	11.2876	0	0	0	0	0	0	0	0	0	0	0	0	0	0	0	0	0	0	0	0.231617	0	0	7.38341	0	0	0
Zm00001eb018640	1.90712	0.807829	1.76978	1.52145	813.318	583.587	785.074	337.555	0	0	0	0.289544	0.412427	0	0.384192	1.05543	0	6.88807	4.93311	4.79214	0	0	3.57944	4.69964	7.621	8.80762	120.303	160.136	1.54702	0.876297	99.1133	138.926	33.2452	16.1578
Zm00001eb018660	0.609352	0.557728	0.692199	0.796567	927.108	665.002	918.805	442.692	0	0.159135	0.419372	0.427003	0.140038	0.126207	0.57262	2.37498	0	23.3975	14.6124	15.8538	0	0.065258	10.3643	10.715	55.5112	58.2681	341.672	390.999	16.5584	7.63439	327.603	379.491	185.383	101.259
Zm00001eb018670	49.8753	47.7216	41.6765	52.5242	50.466	61.6322	62.4323	50.11	15.1555	14.5225	14.6052	27.9185	23.8659	23.5767	77.9886	119.084	99.7927	81.799	118.365	109.929	55.5273	67.9678	75.0447	95.7096	177.077	185.088	205.674	180.312	62.3993	51.5621	45.5843	59.8622	65.1309	50.293
Zm00001eb018690	27.5842	21.4818	23.5695	24.7646	41.9057	41.5623	40.1264	34.7934	1.07608	0.907483	1.88557	4.15718	2.77778	1.67004	126.981	122.182	97.6086	140.142	140.803	118.811	7.8509	11.6152	51.6976	22.6549	245.135	340.408	238.003	268.374	431.221	438.118	338.874	326.661	531.649	550.506
Zm00001eb018700	3.46731	8.06983	11.0866	7.03586	6.9209	5.6647	6.77489	7.49162	25.6699	26.2943	28.3276	25.2663	17.4648	20.8748	53.9579	41.1665	24.2792	21.4732	31.3173	18.4893	14.0404	21.1525	5.58426	9.01227	7.37838	7.09582	0	0	15.2454	14.7429	8.27031	7.08278	9.09866	16.0121
Zm00001eb018720	27.0879	30.9759	24.368	28.4153	35.4897	22.7315	35.5422	21.7867	10.8878	2.05289	4.63484	1.37016	0.628282	0.29739	13.8942	9.25428	12.5099	20.0817	11.3036	16.9649	0.980528	4.42077	9.13332	23.9821	6.44303	6.34882	28.1848	38.3282	12.0398	11.114	34.6275	49.2183	46.4841	39.9212
Zm00001eb018730	9.91242	11.3711	15.8188	11.3352	4.98412	5.59868	7.21592	7.6464	7.93632	9.31979	6.51312	9.73639	8.89509	9.65476	2.10083	1.11349	0.824661	2.45196	2.25896	1.71929	12.1581	6.55213	23.4558	27.8267	0	0.06014	0	0.160533	0	0	0	0	0	0
Zm00001eb018750	49.7942	39.1107	35.6039	30.0519	37.3523	36.1149	35.7817	45.9598	76.2872	163.446	128.793	103.863	119.038	193.782	1.48204	2.11221	1.03146	1.63869	1.72342	1.19382	17.8638	24.4021	9.13138	4.66489	0	0.497766	0.482779	0.580349	0.560685	0.629915	0	0	0.23081	0.6643
Zm00001eb018810	13.1892	11.8053	16.2294	12.9761	21.5984	25.4336	26.74	24.8537	29.8553	40.9589	35.8112	28.8737	32.7076	32.0584	23.1768	19.3291	26.6648	21.0786	17.7051	19.4787	16.3995	13.7701	17.9112	14.0097	6.7202	8.2795	10.8254	6.85556	7.57713	5.46736	7.52769	4.84511	5.02447	3.66494
Zm00001eb018830	26.47	41.0907	34.4138	35.0643	38.7464	42.0352	39.1114	41.6927	21.0901	22.1048	26.3377	27.6421	25.8837	25.0666	38.0919	38.1857	40.8732	34.8993	28.5177	37.1582	20.9081	20.7627	32.8755	40.3355	88.1504	84.4138	100.548	113.067	126.56	120.706	112.263	120.658	118.711	142.025
Zm00001eb018840	0	0	0	0	0	0	0	0	0.151229	0	0	0	0	0	0	0	0.513551	0	0.422634	0.150182	0.193611	0.671028	0	0.114899	40.3693	40.1289	12.9457	11.2049	4.24302	4.16669	3.30446	1.33953	2.31044	3.74361
Zm00001eb018850	37.8485	53.8142	67.8861	44.5157	80.8948	77.3198	96.8233	100.296	1117.48	1099.55	1041.77	694.972	728.865	720.234	207.467	184.517	143.197	161.637	181.661	137.05	99.6921	84.5535	84.4036	105.494	8.07869	7.99311	24.8364	16.0246	8.97775	5.71246	5.8031	5.64999	6.86064	3.94503
Zm00001eb018860	14.4608	15.4764	13.4472	14.7628	18.1663	23.3376	24.8582	23.5198	3.11092	5.8775	5.57536	10.9919	9.43405	7.54425	15.2137	16.5416	21.312	11.9756	13.8523	14.2998	8.87562	8.06892	14.5372	11.9633	19.6616	17.0787	26.5462	32.0621	11.7476	8.63948	10.8616	7.90847	8.15086	9.48783
Zm00001eb018870	0	0	0	0.435628	2.13703	2.26022	1.69739	1.86176	1.49478	1.19793	1.95914	2.72497	3.14847	2.63423	0.958998	0	1.11835	8.18282	2.48868	6.93379	1.25994	1.29456	3.76137	25.172	1.6828	1.72687	2.70553	3.12849	1.18125	1.07708	0	0	1.52395	0.96099
Zm00001eb018880	5.62478	12.7695	21.9284	7.91026	45.7223	49.1393	50.0671	48.9307	5.46249	4.12743	3.40601	3.3572	0	0.929361	0.256182	0	0	0	0	0	0.789958	0	0.944265	0	0	0	0	0	0	0	0	0	0	0
Zm00001eb018900	12.0468	6.74887	10.47	4.87304	2.15938	1.13352	1.50553	3.37382	2.67664	1.57595	2.1032	7.55121	6.68499	14.2828	2.94863	2.59593	2.09268	7.01315	3.24907	5.95741	1985.4	1570.89	560.586	757.851	175.738	122.811	237.897	283.572	0	0	0	0	0	0
Zm00001eb018910	106.016	172.127	160.404	86.9443	84.5597	104.484	67.6472	71.5474	72.2743	44.195	60.3331	107.228	81.1346	91.3132	227.023	168.414	153.263	202.304	168.894	193.696	1471.27	1346.58	1111.55	1208.26	0	0	1.52389	1.42609	0	0	10.6661	9.52842	2.22467	1.29343
Zm00001eb018920	1.11767	3.93837	1.89513	1.51937	0.343159	0.484642	0.768561	0.80567	0.72475	0.116836	0.307857	0.668665	0.471221	0.916185	33.2887	40.9578	20.4306	44.8562	48.3773	39.6987	126.193	106.087	75.7737	83.5939	0.040384	0	0.314574	0.368759	0	0	0	0	0.17013	0
Zm00001eb018930	13.0434	12.7398	9.24775	10.6548	1.67211	2.60486	1.82202	2.62113	1.8429	2.07067	2.06691	2.66362	2.43622	1.97866	2.42381	2.81498	3.37777	4.00545	3.41492	2.71916	16.0507	17.406	12.2465	10.6409	2.30654	2.21449	2.14296	3.94805	0	0	0	0.587056	0.296504	0
Zm00001eb018950	0	0	0	0	0	0	0	0.160002	0	0	0	0	0	0	12.1784	11.9873	13.8282	10.1043	11.7232	10.6938	11.1513	14.8117	20.3489	14.3674	0	0.130675	2.64194	1.59373	1.74554	1.67325	0	0	1.45274	1.50273
Zm00001eb018960	0	0.961962	0.940999	0	0.411973	1.08188	0.344498	0.629451	0	0	0	0	0	0	0.231162	0	0.10088	0.595563	0.353488	0.167081	0.170437	0	1.32086	0.921923	6.1795	6.73903	3.43023	4.85462	0.337317	0.462269	1.97155	7.75768	1.51861	1.36129
Zm00001eb018970	33.2128	36.1817	47.4845	40.5998	70.4032	68.2228	71.397	59.8279	84.1962	89.4786	75.7168	48.9966	54.0438	50.1014	30.5825	24.7974	23.14	43.3807	33.3175	41.1626	31.0477	24.7447	25.9095	32.8885	7.99364	9.66345	10.4448	7.81988	8.14414	5.10667	6.28949	8.02144	5.04949	4.2557
Zm00001eb018980	145.935	148.561	123.347	151.747	229.432	247.77	229.926	215.603	63.3371	91.9754	79.1414	82.4885	96.8175	97.584	76.9857	82.9884	89.6727	75.9139	89.8827	71.9908	31.8533	33.6494	75.113	56.4756	175.832	210.141	301.013	264.405	66.0673	55.2449	81.3631	76.1906	79.4535	59.858
Zm00001eb018990	648.894	757.597	648.437	651.149	316.471	295.646	299.354	371.082	423.035	420.155	346.476	417.88	351.154	397.699	410.655	366.714	368.392	368.302	273.42	281.982	368.205	389.93	321.702	320.105	379.409	334.686	421.302	421.163	609.512	617.651	546.485	577.209	546.321	647.803
Zm00001eb019030	55.0795	60.2593	69.1582	63.3834	8.85299	9.57732	8.658	18.1101	59.1991	59.1233	58.9951	30.5481	34.3882	31.7639	36.1677	50.177	41.774	23.0546	27.0236	25.9455	67.365	59.8905	35.7043	19.7295	1.00304	1.82531	2.75908	1.96991	1.49425	0.702243	0	0	0	0.434371
Zm00001eb019040	0.462493	0.318523	0.592831	0	0.404215	1.01881	0	0.916064	6.49478	5.77539	6.51334	1.82038	3.38264	2.05645	0.955217	0.526425	0.368827	0.425633	0.317178	1.92169	3.27594	2.88485	2.17856	1.11247	0	0	0	0	0	0.06661	0	0	0	0
Zm00001eb019050	0.517073	0.611943	0.433299	0.348277	45.8508	49.1417	43.7317	24.9205	0.569337	0.870128	0.615737	4.21949	1.67888	1.76724	21.2645	12.0651	18.9233	61.4882	44.0313	58.2445	0.236697	0.389142	66.5733	182.34	12.1658	11.8966	85.9689	128.096	6.43259	6.25633	86.2354	80.7627	43.5551	26.6114
Zm00001eb019090	0.619157	0	0.639235	0.699344	11.2474	10.2662	9.33678	8.31374	0.122108	0.190494	0.193104	0.217671	0.182467	0	2.77989	1.12095	1.99152	1.07984	1.23527	1.94238	0.381511	0.263592	4.81922	4.4947	18.521	20.9474	17.9347	18.9072	22.4307	29.474	29.9654	19.5442	21.1805	32.5039
Zm00001eb019130	5.03154	7.46328	10.5694	7.61813	92.8448	88.9799	93.5362	82.5211	5.22062	5.79941	5.80605	17.0209	10.594	11.9795	26.9757	18.9854	26.8355	31.6114	25.7635	24.8956	5.38833	6.11671	29.4477	38.1383	8.57492	12.9199	22.0498	21.9029	3.40427	2.48269	4.96382	6.60994	4.97016	2.83388
Zm00001eb019140	10.1145	8.95535	7.9879	10.7663	11.1063	11.402	8.84531	11.0769	5.04064	5.94929	5.68608	7.35812	8.29653	9.93232	12.7323	10.1993	12.4865	13.0239	11.304	10.3976	6.2671	6.32702	11.7192	14.2676	14.509	14.2704	13.0869	13.0161	22.6348	22.823	20.8781	29.0077	26.1409	28.5373
Zm00001eb019160	18.8407	21.7394	27.4386	20.0389	56.4077	62.4865	54.4763	67.4262	46.3938	45.1343	43.1304	77.7734	72.5294	68.3202	148.905	124.814	125.11	133.218	143.608	107.382	20.4805	23.8675	61.4889	71.5031	5.51214	5.50976	19.9338	22.2939	0	0	0	0	0	0
Zm00001eb019210	6.36823	6.984	10.1497	10.0837	104.91	118.115	109.263	91.8276	29.7903	34.6973	33.4637	39.8065	31.2521	27.2654	37.8543	29.5748	31.5452	50.4113	42.3234	49.3239	21.9056	17.4861	65.7542	88.4192	24.0841	27.6806	37.3707	38.3709	35.7467	26.3873	72.5431	77.0128	41.7573	32.8565
Zm00001eb019220	0	0	0	0	0.512226	0	0	0	0.942323	0.844937	0.815551	0.653767	0.547353	0.911285	0.443026	0.306087	1.08108	0.566701	0.155493	0.318075	0.153794	0.314466	0.18435	0.229849	4.41789	3.00826	2.99821	3.42652	4.85555	4.06232	3.6539	0	3.87412	4.27009
Zm00001eb019230	111.922	94.1823	78.2305	105.572	207.499	215.658	185.78	201.925	11.8582	14.2837	14.5287	33.1936	33.7605	35.6735	260.051	220.679	181.883	185.232	163.435	134.774	34.6145	44.9939	137.464	90.1856	372.31	390.161	414.847	393.608	108.628	98.2579	114.239	119.427	146.553	102.802
Zm00001eb019240	0.807414	0.947556	1.15774	1.43518	4.20608	4.55471	4.0978	4.07909	2.44793	2.60113	1.94461	2.36377	2.17097	2.54964	2.22966	1.41331	0.948839	2.34751	1.46392	1.33304	1.21624	1.01603	2.74577	3.85205	4.15845	4.37667	3.76233	2.90398	2.85064	1.9133	3.2946	3.71301	1.73994	1.97735
Zm00001eb019250	3.80884	6.2522	6.15425	7.25099	32.8993	30.6772	36.8737	27.8844	20.0021	21.7652	18.2675	25.8479	20.9937	25.0049	16.1555	13.0728	17.828	23.8855	18.0875	25.1	14.3696	14.2819	27.4981	42.173	4.81701	5.07413	7.06414	5.14949	3.18086	3.02664	5.24753	4.67766	2.61558	1.59324
Zm00001eb019260	7.45767	8.89151	9.58244	9.03476	21.0153	24.1869	29.4954	23.592	37.8719	44.1412	42.0496	37.7559	42.1858	42.9685	20.9481	15.315	21.0757	21.241	17.6122	19.9801	15.2788	12.5298	14.8063	12.6661	10.3302	10.7117	13.0382	9.13164	15.5916	10.8392	13.4831	13.9284	8.87166	7.91786
Zm00001eb019280	0	0.223775	0	0	0	0.200051	0	0.187909	0.292481	0.355187	0.442012	0.247475	0	0	0.854266	0.17842	1.02581	0.288308	0.724992	0.72183	0.191286	0.132536	5.40475	2.59302	5.99776	8.36773	2.32636	3.06978	4.09441	2.84003	2.17138	3.53775	1.85486	2.37056
Zm00001eb019290	49.5725	55.98	65.4228	64.5906	58.1683	63.0962	65.1569	70.337	90.0509	86.7406	82.0016	85.2806	77.7469	80.0108	32.8436	29.3962	37.7865	29.9706	31.4989	29.7079	37.9606	44.0031	41.2841	35.4602	9.95469	8.17695	13.9929	12.0945	3.14763	2.09367	1.97606	3.3206	1.85769	1.22149
Zm00001eb019330	2.51781	4.0653	4.51723	4.20012	7.88682	9.64497	8.51624	10.5075	12.7236	13.5077	12.8738	9.18171	11.4477	10.3717	9.2155	8.97086	8.5202	7.05048	7.25284	7.41852	9.88244	8.77596	8.67599	5.50544	1.40218	1.95389	4.46075	2.75501	1.82121	1.07502	2.33685	0	0.975711	0.871783
Zm00001eb019350	9.22235	1.6663	8.755	8.34593	8.07013	9.43962	8.78437	9.49782	5.19999	6.61795	5.67017	6.66444	6.45593	7.98802	11.1027	11.2996	11.6084	7.98325	9.14687	3.89078	4.76429	5.00501	7.57299	5.8064	2.55487	5.13564	6.01126	4.54967	7.96772	8.41963	4.1425	4.35534	6.51448	6.07368
Zm00001eb019370	1.78937	1.04998	0.329957	1.39331	0.347836	0.833158	0.153419	0.585958	4.53581	0.992824	2.38491	7.53855	4.60292	3.99187	11.0516	6.12275	5.97829	15.0195	5.54067	10.0705	32.9648	37.8743	24.619	23.7187	5.40283	3.19972	3.43443	4.66128	5.76323	6.3763	5.14534	5.07183	4.20731	7.56202
Zm00001eb019390	0	0	0	0	0.379765	0.214492	0.250633	0.128617	0	0	0	0	0	0	0.090194	0	0.102218	0	0.095624	0.2346	0.088817	0.182893	1.15955	1.24122	2.56801	2.54314	2.14043	2.67054	7.32543	10.1781	2.29921	2.09249	3.33144	7.03476
Zm00001eb019420	14.5678	14.5068	19.4279	15.8004	25.0023	20.4255	28.1651	23.9669	271.313	312.095	272.499	156.536	193.996	188.936	52.1956	45.4173	48.7108	30.9961	30.9818	31.0301	40.7417	35.8991	24.3473	36.392	2.0345	2.6744	4.07647	2.22749	2.01301	1.02716	1.71337	2.14816	1.02754	0.7055
Zm00001eb019440	112.998	77.5938	75.3228	76.2908	88.6912	77.1735	77.8124	86.6055	88.4697	86.2189	88.1596	126.024	120.548	145.476	4.81109	2.04047	2.16427	12.1408	9.86428	19.7585	412.556	435.514	227.744	181.175	3.89532	4.23293	30.4396	57.1857	0	0	0	0	0	0
Zm00001eb019460	9.51939	9.21005	10.4041	8.17091	2.1392	3.07923	1.47478	2.92345	10.5983	6.55719	6.275	12.5841	8.45896	8.26653	41.3677	48.8348	44.7397	51.9102	34.7371	57.2248	11.2483	12.4453	22.9383	97.9273	29.368	30.4648	22.5157	20.8041	23.5224	28.1767	26.4013	11.9765	31.1231	24.5332
Zm00001eb019470	272.726	257.995	290.419	300.105	190.83	213.813	187.694	192.095	167.934	187.545	167.252	146.799	148.904	147.198	153.493	103.112	76.798	148.33	122.186	102.382	75.1511	66.7277	112.273	172.345	97.4063	95.967	137.188	123.599	62.3589	57.3075	76.1237	90.4004	70.6271	52.6089
Zm00001eb019510	15.7469	12.2118	17.0819	18.5963	45.4863	38.4706	43.6088	37.4392	34.532	42.5	40.5219	33.835	41.1303	38.1024	6.74187	8.06423	6.49289	7.78625	9.11187	5.03905	6.433	5.16576	12.4471	16.0514	13.0892	15.3604	16.1482	12.6444	7.71584	5.4944	7.63195	6.28767	7.6153	7.45146
Zm00001eb019520	15.8753	16.1227	20.9318	18.2669	35.9408	31.7802	34.6167	30.5714	39.1107	42.5157	42.8212	31.4879	34.4409	35.5441	27.588	25.0009	21.9535	20.4381	20.4651	21.3174	22.7183	24.4047	23.5789	34.1121	22.9079	18.7997	30.1154	23.2872	22.7298	21.6827	28.0404	20.8669	21.8214	21.4464
Zm00001eb019530	23.8561	27.6515	41.6613	28.9389	79.0449	88.2093	85.4509	102.629	100.578	134.606	113.875	145.03	134.395	164.373	39.6961	43.3207	51.643	58.0962	49.4332	78.74	37.1705	31.905	57.3815	111.449	54.8799	67.2242	80.7397	63.5962	195.583	177.97	244	210.132	195.647	174.229
Zm00001eb019570	0	0.241941	0.147719	0.36423	0.313159	0.518842	0.313083	0.25843	0	0	0	0	0	0	4.01448	1.67376	1.31927	4.1669	4.48053	6.12131	0.312872	0.74995	0.084679	0.314565	4.79818	5.47695	3.05261	3.22155	3.56062	4.56683	2.58679	2.94278	3.13847	4.66165
Zm00001eb019580	0.241153	0	0.551638	0	2.40035	2.38533	2.13358	1.71317	2.10398	1.02575	1.77945	1.77176	1.52624	1.06802	12.5181	6.95455	6.6184	20.0449	18.3189	18.133	6.05174	3.82265	3.86542	11.4085	4.19928	4.52475	1.10798	2.05843	4.67131	4.89619	6.3332	11.8327	5.45766	6.04468
Zm00001eb019590	19.3983	44.9932	62.097	59.2067	48.8547	44.9502	39.4136	52.7745	25.2352	32.5994	27.0859	23.3135	26.9122	27.4495	32.2703	25.8986	30.135	25.6645	26.4218	18.6934	23.4947	17.8825	21.2681	29.1163	16.2631	18.5896	13.095	15.0913	7.42898	4.81677	6.19081	3.26876	4.89686	4.07174
Zm00001eb019620	0	0	0	0	16.0519	10.9845	14.9536	7.39641	0	0	0	0	0	0	1.2496	0.450845	0.641176	8.62475	4.79366	7.47073	0.092861	0.13049	8.49384	9.43587	0.196716	0.181147	1.88274	3.05574	3.03152	4.18572	6.04226	9.93138	9.57575	5.53202
Zm00001eb019630	14.5749	16.966	13.9168	16.1923	16.6196	16.3987	16.4986	17.0294	8.82245	9.26436	7.72827	8.97733	9.83019	9.26523	32.5731	25.552	24.3637	27.7555	25.4369	22.9246	8.61874	10.5311	15.3132	16.3417	14.6655	13.0006	16.3547	14.7222	13.5452	13.8233	7.27789	11.2615	9.87596	11.3015
Zm00001eb019650	2.7185	4.22511	2.94552	2.57528	0.503985	0.47281	0.293598	0.490208	1.84149	0.77342	1.66975	4.1805	3.38838	4.02872	26.6146	31.1598	32.2142	27.7946	26.1931	33.1948	37.5769	47.9746	37.2805	13.594	3.40067	5.59882	3.45646	2.94542	10.3382	7.77258	15.292	16.4685	8.93929	7.97634
Zm00001eb019680	5.06011	5.07429	9.91711	8.61976	4.35168	4.11566	6.06441	7.10846	3.47558	0.901266	2.2	1.19705	1.03881	0.629296	3.11105	1.44678	2.87869	1.7603	3.44396	3.12075	0.935957	1.40799	3.07243	1.79839	9.37964	7.89395	6.33203	6.62496	5.6989	5.29737	23.202	12.8047	18.432	11.9412
Zm00001eb019690	10.1722	11.7549	11.6866	11.7347	9.58977	7.17781	2.83745	8.23628	0.170429	0	0	0	0.112153	0	7.54875	5.4276	4.12419	7.30992	2.65574	3.98253	2.20379	1.96196	4.6175	2.75481	0.669399	0.306142	0.665018	0	0.268917	0.149405	0	0	0	0
Zm00001eb019700	90.1168	80.5917	69.7207	75.5581	40.8673	55.4754	47.1628	44.9266	19.5706	17.1669	18.0113	21.8756	20.5745	24.6789	173.085	177.95	174.377	109.311	171.075	159.313	26.713	30.2002	44.8869	47.3932	40.6377	28.7486	29.5291	43.3316	19.0099	27.9614	7.01712	46.7349	39.1953	35.6694
Zm00001eb019710	1.03189	6.36539	13.1758	10.9357	9.35166	2.15348	7.39279	13.9939	5.1866	14.0456	4.79176	9.07311	5.3363	3.81487	5.91412	11.8275	5.98704	12.6871	9.78433	5.28537	3.87232	5.75923	5.20342	6.54958	2.34303	1.31858	0	0.399725	0	3.3693	20.8185	2.69659	2.2484	1.19573
Zm00001eb019720	227.877	183.689	203.41	192.996	33.7935	33.4539	31.2824	60.5051	308.843	272.853	303.209	230.736	269.243	233.459	56.8814	66.1608	79.4937	33.2933	42.9288	42.8936	159.84	171.529	91.8441	42.6187	0.198708	0.370548	0.946041	0.598844	0.619867	0.554979	0	0	0.705122	0.356859
Zm00001eb019730	73.1435	67.768	57.4901	56.1659	142.14	146.922	128.67	158.47	47.2678	56.4226	57.2953	97.4899	83.706	95.8257	141.064	129.647	119.741	108.574	111.967	98.2014	61.5753	55.7165	136.59	107.65	196.56	286.257	283.498	310.723	76.4383	60.1916	58.888	56.3674	79.7008	56.8518
Zm00001eb019770	12.4655	15.3627	15.3631	13.7932	25.819	28.0313	28.3135	28.435	37.7395	38.2049	41.4527	33.3307	40.4085	39.3251	25.1113	20.6243	29.4117	22.7446	21.9483	19.4515	23.7703	19.772	20.8415	17.2707	4.46732	5.46646	10.1785	5.56982	10.2047	7.1303	7.51707	5.11293	7.23527	6.05251
Zm00001eb019780	6.10266	5.90219	5.28416	6.7575	2.25307	2.02271	0	2.81526	9.26558	7.34483	7.32649	8.25178	7.82727	8.25866	13.0668	11.3133	13.6855	8.34877	11.1748	6.4584	8.33888	8.47747	7.66087	9.4354	2.57726	2.88415	2.29529	2.50164	0.400417	0.190142	2.32159	0	0.227734	0.254504
Zm00001eb019800	18.2471	22.0658	28.1924	24.6228	44.6652	53.0133	49.4868	49.9014	124.089	105.811	114.699	101.397	85.8974	92.9822	19.0847	17.5414	17.7184	22.2761	18.7466	22.4971	26.0294	22.0461	22.604	24.9222	11.3173	13.1519	16.2223	12.1429	7.43562	5.32512	5.21133	4.89598	3.82902	3.22905
Zm00001eb019830	152.525	134.615	98.748	109.381	33.513	41.5309	25.3494	23.324	30.2607	20.3777	27.9044	43.5249	48.5087	35.6428	242.701	248.834	224.556	250.694	193.575	207.623	391.201	407.036	310.726	169.777	202.64	121.454	65.4209	77.6741	9.40704	10.5883	26.9696	42.587	24.8737	22.1789
Zm00001eb019840	20.3008	23.7591	21.7209	14.2319	30.2452	28.7494	37.7631	28.1944	7.21391	4.72607	4.58655	7.11124	4.96062	4.96726	83.4853	40.2123	54.5433	128.93	105.208	92.8743	5.03733	5.05754	69.5845	74.159	30.1465	22.3256	26.988	27.8269	4.21198	4.61574	6.08505	7.96304	5.03788	4.40721
Zm00001eb019850	85.3227	81.3554	76.1675	78.5426	34.4827	38.5996	37.9448	41.5373	112.99	108.841	123.242	104.727	109.889	113.982	134.474	131.981	137.812	104.103	103.905	97.1629	119.243	116.638	94.3331	69.2335	56.9443	56.2441	51.7116	50.0298	32.6408	28.3596	33.1817	43.6578	32.5887	28.9991
Zm00001eb019860	0	0	0.418863	0	0	0	0	0	0.086082	0.05482	0	0.105325	0.167668	0	0	0	0.602965	0	0.182023	0.094048	0.100837	0.190091	0.131419	0.390818	74.8323	67.6671	29.3433	28.9677	4.30975	5.73663	0	0.800208	4.16331	5.30227
Zm00001eb019870	0	0.405509	0	0	0	0.049681	0	0	0.056128	0.052511	0	0.066096	0	0.08609	0.229616	0.078337	0.625239	0.08846	0.119146	0.36035	0.199223	0	0	0.073449	10.1761	12.5639	7.02901	8.6431	0.03207	0	3.91919	2.23547	0	0
Zm00001eb019880	0.216639	1.03743	1.0103	1.61991	6.25182	1.57807	2.38884	2.04343	0.103409	0.375023	0.299105	0.687435	0.653506	0.38907	42.6151	23.0836	40.2456	35.1129	35.4017	21.6871	1.12895	1.42397	4.95763	3.92475	0	0.198137	5.46203	7.16312	0	0.211522	0	0	0	0.076838
Zm00001eb019890	34.3195	38.8688	45.7939	37.775	20.7131	22.0928	24.0449	25.4552	41.6119	37.0017	37.8688	41.3142	36.119	38.5444	34.23	39.2624	38.5401	41.1503	36.6694	40.1932	33.5972	30.1223	31.4157	23.3674	0.682821	0.96115	0.759187	0.209291	0	0	0	0	0	0
Zm00001eb019900	0	0	0.883993	0	0.615375	1.08928	0.870145	1.08293	1.54968	0.964862	0.735147	0.620909	0.901018	1.45442	7.0646	7.81848	8.65013	6.88648	7.14989	2.87037	4.74444	4.95368	6.00146	5.07948	2.5341	2.82343	2.87882	2.11204	1.36487	0.977798	1.25984	0.690147	0.990033	0.474502
Zm00001eb019920	23.3136	20.7706	13.745	17.4566	0.606313	0.000673	0.403711	0.370645	10.9831	6.06014	8.87565	15.9511	18.1192	10.4449	43.7339	61.9687	43.8648	24.8577	39.7338	52.0132	37.3938	41.8494	50.5028	9.52003	2.43611	2.52131	1.20535	0.938833	0.022603	0.324033	0.014932	0	0.2498	0.433499
Zm00001eb019930	0	0	0	0	0.044953	0	0	0.067331	0	0	0	0	0	0	0.116152	0.472883	0.509729	2.83162	1.15486	0.896286	0.068489	0.751782	0.022681	0	140.189	146.53	51.7309	42.7201	35.499	48.5141	50.488	35.1948	93.6481	48.013
Zm00001eb019960	7.83935	11.279	13.9503	16.3301	20.5893	18.7412	15.7639	18.589	16.4478	11.0408	13.9636	12.7639	15.88	9.41244	10.8585	10.1886	8.93946	11.7765	9.73526	4.99312	10.3899	11.4583	12.1816	15.9708	2.04505	1.85267	0	0	5.15158	5.4137	7.54966	5.34382	5.55959	3.91502
Zm00001eb019970	0	0.397574	0.96927	0.676572	7.67509	9.25931	7.7775	8.20442	11.2069	15.4617	14.7	21.3458	14.8067	15.8444	1.42103	0.854072	1.17622	0.301688	0.441607	1.63285	2.35451	1.55656	2.10461	4.08148	2.10393	2.76137	2.62861	2.1566	0.260074	0.271697	0.260825	0.550281	0.714289	0.363157
Zm00001eb019980	7.3177	2.63077	13.5765	7.59963	4.83363	4.83446	5.42874	4.29971	0	0	0	0	0	0	0	0	0	0	0	0	0	0	0.343694	1.78032	2.54113	2.42672	3.5354	1.80458	0	0	0	0	0	0
Zm00001eb020000	0	0	0	0	0	0	0	0	0	0	0	0	0	0	0	0	0	0	0	0	0.037819	0	0	0	0.156	0.069613	0	0	48.351	52.7609	57.6471	39.6619	50.6547	56.7443
Zm00001eb020010	0	0	0	0	0	0	0	0.111414	1.06548	0.602853	0	0.795191	0	0	14.558	23.1976	10.8614	12.0182	14.3188	14.2446	31.9256	29.1267	26.0295	29.5697	0	0	0	0	3.14545	1.94606	0	4.22027	1.1467	2.79809
Zm00001eb020020	2.39759	2.16548	2.40202	2.26787	1.96664	2.87006	1.61248	2.08218	0.905485	1.20371	1.35193	1.60404	0.944553	1.15321	3.54124	4.1924	4.11939	3.48282	2.59034	4.07056	4.39519	4.55922	4.41751	5.66719	1.21521	0.942665	0.516312	1.04238	9.27952	8.30576	6.31427	4.06547	6.36948	10.372
Zm00001eb020040	4.18444	4.43413	6.26064	5.87454	49.8836	46.087	42.5416	49.6857	16.9915	21.2576	16.164	22.1581	19.9887	21.9995	24.0766	18.3605	21.5333	30.5979	24.2763	23.3269	6.89004	9.06161	27.345	32.3014	15.9954	16.8601	29.2623	15.3021	4.96071	3.98246	11.9634	8.835	6.96987	5.23116
Zm00001eb020060	59.9513	68.3698	54.3821	65.0183	8.2483	6.90343	4.37381	12.5222	58.6625	48.1333	53.5669	68.0312	63.272	62.692	45.6656	49.8224	47.2992	34.5431	34.5689	36.1099	117.065	95.8002	86.9226	31.3523	0.325335	0.288391	0.477416	0.410826	0.32643	0.344166	0.953317	0.216902	0.381044	0.325392
Zm00001eb020080	0.909764	0.575844	1.08752	0.712153	0.179424	0.069889	0.165765	0.100775	0.186451	0	0.262223	0.087209	0.132618	0.124493	5.66162	7.97229	3.99121	5.08622	6.66753	6.2628	1.35688	0.795231	2.79157	3.99883	0.422664	0.760764	0.657093	0.8851	0.161006	0.028367	0	0	0.246022	0.32316
Zm00001eb020100	0.385133	0	0	0.520843	0.19689	0.314547	0	0.321313	0.214989	0	0.315802	2.8667	2.40755	2.93552	0.547299	0.147938	1.06437	0	0	0.1465	0.74549	0.882328	1.43935	0.723658	18.6416	6.51015	5.63905	5.31023	3.84541	3.4482	1.04203	0	1.47824	1.64836
Zm00001eb020110	24.7859	22.513	14.8115	16.4127	10.1263	12.2732	12.3722	14.9969	14.4056	14.3304	14.8484	13.6627	15.2272	18.1496	64.6134	57.7774	45.6194	70.9726	66.8113	51.8628	35.4708	40.4583	46.6189	61.3132	394.184	338.284	301.77	241.375	245.995	281.402	290.999	219.743	275.467	304.777
Zm00001eb020120	14.1178	16.6885	11.787	11.3186	6.7434	7.60164	5.98466	6.33573	13.7266	6.52664	11.8451	17.8039	15.2233	14.1039	13.0977	13.5373	10.9423	8.24962	6.0587	8.77968	18.8438	36.2323	14.1124	7.65943	45.7216	33.6109	36.3598	34.3116	9.95608	10.833	16.6902	23.0504	14.3309	11.2372
Zm00001eb020130	6.94997	7.84833	8.32672	6.44375	22.4315	24.6545	25.6617	22.6838	3.80607	6.5479	5.39718	14.6815	16.738	17.7181	19.3449	21.8085	23.0447	17.7766	17.9507	16.3703	14.0898	12.7608	21.218	11.4844	4.19024	4.59833	10.4671	7.13124	5.99033	3.47993	4.34637	5.25016	4.64848	3.29854
Zm00001eb020150	17.9203	17.3248	21.6519	19.7627	58.4122	56.767	59.9495	57.0437	29.3925	39.0708	28.9681	34.754	32.0622	35.8142	29.3263	24.3937	27.0672	35.6484	35.1376	37.0467	15.2579	15.2966	42.1684	43.4994	14.61	16.7586	23.2857	15.7435	6.59662	4.2536	6.60506	8.65051	6.26824	3.95142
Zm00001eb020170	0.61712	1.74786	1.5665	4.97781	14.5416	16.9884	16.01	14.2554	0.343421	0.719105	0.474725	0.885424	0.421594	1.08052	5.62333	3.89388	3.51275	4.97684	2.44202	2.84522	1.16288	1.68466	7.58374	17.9799	144.191	154.179	98.4647	114.436	7.05069	8.36954	4.58702	5.54905	5.73161	6.60072
Zm00001eb020180	6.1543	8.29378	9.48131	7.4019	14.6362	10.8618	11.6314	12.4323	22.1826	18.2833	19.7951	18.434	17.3011	14.6322	10.2744	6.32913	9.13129	15.7133	10.5244	6.54083	6.78504	6.5199	6.08442	12.3708	4.27942	5.44414	5.98216	5.50594	5.72763	4.82843	6.99683	6.96476	6.38736	6.28447
Zm00001eb020200	75.6283	87.8387	67.278	73.6441	331.996	331.544	305.545	303.677	60.3105	71.5248	72.8799	142.346	145.646	168.205	213.627	264.654	205.828	223.066	290.579	240.033	61.9357	64.068	202.506	106.936	818.014	732.788	857.166	873.174	490.016	518.102	550.664	599.798	594.958	516.464
Zm00001eb020250	4.08908	6.34851	5.49103	4.84826	10.3426	7.86892	10.4839	9.50896	2.51468	1.87867	1.77058	4.31482	2.72813	5.77996	11.0442	7.71867	14.5294	8.46638	7.86938	10.912	8.90089	8.30562	18.6582	18.4825	13.7005	13.8412	15.7661	16.2654	9.02684	7.2775	4.47077	6.14	6.56826	5.36379
Zm00001eb020260	9.61953	10.9968	13.055	12.0432	19.9598	21.1659	26.4249	24.1438	27.1563	27.0723	27.7538	27.2554	26.0988	27.0977	19.6479	14.9211	14.8756	17.2556	16.994	17.6582	18.144	14.2239	12.7914	23.5907	5.91889	5.49183	6.39789	4.42973	5.01781	3.71609	4.85809	3.89544	3.05134	3.6729
Zm00001eb020270	44.5256	49.4551	48.8489	33.4638	28.5227	34.7617	25.1175	31.8654	0	0	0	0	0	0	30.5515	45.569	47.4714	32.9429	39.3638	36.0137	71.2015	68.4556	40.5326	25.9154	92.1807	100.011	89.2647	102.673	33.7054	26.9449	23.5002	52.2296	25.1468	17.595
Zm00001eb020280	15.2228	18.8097	23.7031	18.6801	23.9886	23.2961	24.7289	28.579	105.731	108.814	108.418	79.1961	86.956	88.2511	18.3568	16.2305	18.8521	17.8409	16.112	14.9097	24.4182	21.5229	26.701	29.0578	3.26336	2.74451	5.64012	3.74853	7.8355	5.85235	8.58119	5.06171	6.32613	5.05815
Zm00001eb020320	41.9474	40.4042	47.3844	43.4591	25.1982	25.302	30.0644	33.5836	22.0409	34.1506	21.3904	30.7642	31	33.5611	16.0803	13.412	16.6814	11.5907	12.1977	8.60042	8.46207	9.37275	27.8872	15.459	12.2082	13.398	26.1754	11.8381	10.9948	10.2775	14.6879	18.9595	11.7984	10.2102
Zm00001eb020330	57.7582	54.7617	69.3482	60.3091	40.3748	40.26	45.523	46.4311	89.2506	129.795	106.875	95.9142	120.903	115.273	44.2365	48.5329	45.9172	25.8176	36.7869	59.9721	34.6704	28.3484	37.8886	18.4849	5.72025	6.02001	11.1481	6.78092	13.1075	8.76485	5.58796	9.15776	7.04728	6.48691
Zm00001eb020340	0	0	0	0	0.373219	0	0.752121	0.289632	0	0	0	0	0	0	0	0	0	0.762284	0.770705	1.07701	0	0	1.36982	2.44361	164.468	128.998	741.68	971.743	0.340403	0.850233	18.2747	12	3.22759	2.21155
Zm00001eb020350	29.7735	30.5519	43.3405	30.2256	6.37841	6.6934	7.18352	12.2409	44.8874	35.9685	33.9006	30.1835	28.5211	28.2474	11.9077	10.8215	11.8738	11.1667	13.5725	11.0282	18.1482	19.2075	21.1321	18.865	5.11946	5.39214	5.8026	6.11802	7.86218	6.96691	4.50712	7.98022	6.12871	7.53943
Zm00001eb020360	40.0077	49.1496	44.1047	42.2533	4.26194	3.93807	5.98061	6.53486	23.7015	12.311	15.3373	13.9902	12.579	11.1008	11.0697	8.01154	8.13175	9.41747	11.3527	6.19677	8.6485	11.0711	9.53589	6.32819	4.95329	5.6151	5.99095	4.3305	4.97027	4.44719	4.15886	4.70941	4.68716	3.60718
Zm00001eb020370	17.9875	19.0313	22.743	22.2696	39.94	41.1636	40.2493	39.1811	55.1925	49.4853	53.0126	44.4755	41.7178	42.823	23.998	23.1122	24.3614	24.9335	23.5407	25.4292	24.3831	20.9956	25.9838	26.4904	9.57564	11.1877	13.7279	9.26414	8.76223	6.68023	7.57226	6.15951	6.57497	5.26447
Zm00001eb020380	3.35559	1.996	2.45512	3.19094	4.16566	4.11231	5.0057	4.49555	6.17643	5.72449	6.77662	6.48717	6.08911	6.27838	3.58765	3.42555	3.79818	3.33824	2.96364	3.03914	4.56903	3.88741	4.62746	3.87437	0.281775	0.184823	0.623271	0.272506	1.2117	0.810076	1.85392	0.635523	0.861145	0.642717
Zm00001eb020390	0	0	0.26067	0	0	0	0	0.126388	13.4108	10.7434	12.0506	7.52296	7.27754	9.02531	31.1372	33.9365	31.8963	25.2006	29.5254	27.2665	15.0678	15.1932	9.39859	5.6018	1.871	0.414021	1.16364	1.99436	1.97793	1.53104	0	1.09015	1.19536	1.05285
Zm00001eb020400	2.31401	5.57205	9.46421	4.7207	12.3976	14.4803	13.6339	13.8163	7.53105	9.01372	13.76	2.55868	3.08431	3.27502	1.6625	4.85508	0.078583	1.47604	7.46188	1.84019	0.246312	0.011271	0.180258	0.265846	3.21548	3.64014	3.40651	3.98047	0.199297	0	0	0	0.240072	0.281558
Zm00001eb020410	6.89101	8.90892	6.21135	8.92043	1.99158	2.53416	1.26268	2.88124	0.603637	0.619381	0.848009	0.757293	0.206194	0.689812	1.40497	0.925327	0.375972	1.42586	0.84063	1.33361	0.085568	0.059627	0.426408	0.44876	15.2872	14.8794	13.2997	9.43802	0.586938	0.215911	0	0	0.382891	0.278621
Zm00001eb020420	12.5087	15.8505	12.679	13.0662	25.1285	22.4635	23.6122	17.0556	36.8993	38.907	35.9014	35.9817	36.2843	38.5317	47.1126	50.7112	45.0397	46.7096	43.688	46.8587	25.0195	26.4635	37.8965	37.0696	9.86011	13.8176	21.6337	16.4352	19.3941	16.062	19.3482	11.2545	20.918	15.8884
Zm00001eb020450	0.328746	1.0176	0.510235	0.668731	0	0	0	0.055027	6.65807	6.4228	5.47858	5.30011	6.21097	7.02911	12.0686	9.8536	8.99229	8.32763	7.43621	4.78139	0.377337	0.38351	1.49956	5.01415	0.169201	0	0.034428	0.119132	0	0	0	0.363814	0.053261	0.01952
Zm00001eb020460	13.5494	20.2809	31.7218	20.3517	36.7739	40.2056	36.3774	43.8708	127.559	116.61	122.084	76.6371	90.3357	82.0301	57.3924	48.7193	52.9928	37.7925	37.1913	39.567	67.2419	58.9318	29.4117	31.8252	5.80397	6.72049	22.0262	19.3859	2.13119	1.26361	0	0	1.86015	1.5382
Zm00001eb020500	10.7957	10.7467	8.98833	7.77341	13.6534	9.34896	9.08014	13.5581	13.6069	14.1001	14.1971	13.1367	16.1308	13.0434	10.5015	9.95236	10.1743	9.57491	10.1869	11.597	7.79819	8.55601	11.9931	11.5797	14.039	12.8532	17.3132	16.718	10.1402	5.6062	9.54766	4.57276	7.96474	6.75485
Zm00001eb020510	0	0	0	0	0	0	0	0	0	0	0	0	0	0	0	0	0	0	0	0.072358	0	0	0	0	2.75131	3.14672	4.04263	4.72719	8.76698	10.2832	11.5317	7.6596	13.1612	11.9557
Zm00001eb020540	0	0	0	0	0	0	0	0	0	0	0	0	0	0	0.688608	0.617395	1.17447	0.655932	0.357898	0	0	0.059538	0.191211	1.83682	5.04462	2.70502	1.78429	2.03757	23.136	28.849	17.6409	15.1105	16.7556	18.1645
Zm00001eb020560	0.296327	0.679079	0.743047	0.676383	0.172751	0	0.519845	0.24839	0	0	0	0	0	0	0.054554	0	0	0.032063	0	0	0.028357	0.029942	0	0	55.3859	39.327	24.5675	17.3292	0	0	0	0	0	0
Zm00001eb020580	41.4701	37.6858	41.5737	42.7448	116.28	99.4565	57.6792	100.962	14.325	11.6565	11.6636	8.88298	9.57156	7.71386	28.6762	23.7436	49.8518	35.3062	32.1895	68.5729	11.1258	23.4327	3.80199	24.6031	28.3756	59.2896	29.0203	20.0196	17.4473	18.6335	46.1773	52.4103	27.5543	21.1704
Zm00001eb020590	52.081	48.0505	51.1965	53.0885	0	0	73.9055	0	18.2779	15.2449	14.7567	11.2345	12.3234	10.0886	37.5043	31.0531	0	45.6101	42.0992	0	14.4525	0	51.3138	32.1773	37.1111	0	37.7499	26.0173	22.8186	24.3699	60.3931	67.938	36.0371	27.6878
Zm00001eb020600	1.37507	2.97402	1.28714	1.27462	30.2915	41.3908	26.6516	21.3798	0.621644	1.32052	1.08339	2.74329	1.25893	1.13612	8.68753	3.52433	7.0572	12.3732	10.1616	10.0255	0.365855	0.287131	57.4715	3.97525	12.2424	17.9362	18.9227	20.3543	6.81776	5.79666	173.803	241.594	99.3631	70.6999
Zm00001eb020620	0	0	0	0	0	0	0	0	0	0	0	0	0	0	0	0	0	0	0	0	0	0	0	0	59.0631	74.6788	6.79169	6.79392	0.18172	0.359215	1.0515	1.0238	0.712383	0.423597
Zm00001eb020630	0	0	0	0	14.0002	6.68724	9.8888	3.14004	0	0	0	0.202962	0	0	0.256886	0	0	0.590493	1.48963	1.37533	0	0	0.371711	0.248614	0.094534	0	1.11524	3.09806	0.150895	0.062876	11.845	21.3191	3.48665	2.72121
Zm00001eb020640	0	0	0	0	23.68	10.6769	20.0995	7.8538	0	0	0	0.148153	0	0	0	0	0	0.214319	0	0	0	0	0.484766	0.144286	0.204255	0.268592	4.08167	6.75807	0.329888	0.750403	8.95091	19.9842	5.73263	4.92154
Zm00001eb020660	24.0131	24.6795	24.6407	22.482	80.3035	79.7757	82.8297	87.4801	53.1646	54.3638	50.9499	51.1687	43.7309	55.0184	35.9987	36.4204	43.1952	32.7635	36.8264	33.0364	32.3842	26.8214	41.7938	34.8185	89.2882	85.1537	99.8648	97.0424	7.36221	9.84615	5.82163	9.77235	8.19649	10.2707
Zm00001eb020680	3.24129	3.53791	2.39794	1.9955	47.4361	49.5579	38.258	31.6156	4.45568	3.50484	4.18037	7.40025	4.21162	3.34279	38.2104	15.5316	15.108	76.8819	47.5835	48.519	9.74058	11.9242	39.0461	48.3843	200.109	136.333	99.8038	118.174	144.142	162.233	128.429	183.242	158.735	167.827
Zm00001eb020690	181.076	232.943	222.014	263.741	354.533	344.956	321.3	242.297	185.292	249.146	222.956	155.44	208.951	197.783	455.234	570.947	463.643	557.062	593.798	631.063	316.426	333.12	290.012	479.913	882.091	657.743	750.098	891.925	537.792	510.089	515.497	516.616	557.023	522.388
Zm00001eb020710	45.7719	49.8047	100.357	64.7867	349.661	264.635	312.049	330.189	46.6674	58.5242	56.2586	79.5897	68.4452	67.1911	322.052	264.779	311.42	511.937	537.141	485.002	81.2789	84.1385	257.289	296.009	92.0625	94.4721	246.569	217.896	61.2508	61.6094	144.513	168.445	109.767	68.2013
Zm00001eb020720	34.7535	38.5404	29.3869	36.1541	103.852	94.6322	99.085	97.0172	20.0594	23.4527	21.1014	21.2466	19.8972	21.0257	7.42516	3.79707	6.45482	3.92411	2.40395	3.21937	4.99299	4.89393	7.19826	6.18358	1.64793	2.51089	2.36155	2.05758	0.913425	0.879431	0	0	0.516503	0.315572
Zm00001eb020730	10.6802	6.55424	6.95739	4.82686	0.438509	0.271951	0.495301	0.967551	0.602417	0.21256	0.110668	0.065792	0.433656	0.228683	0	0	0	0.206761	0	0.470536	3.35218	3.36108	2.68521	2.7034	33.3173	34.4182	22.8014	27.2569	0.053131	0.584683	0	0	0.384006	0.385062
Zm00001eb020740	24.4089	30.2095	14.3759	16.0013	15.7533	15.2915	11.8105	9.29017	9.58015	2.42229	5.20553	7.5635	5.26905	3.63485	29.3946	16.858	29.378	25.457	17.6237	28.1406	28.4703	46.9158	18.994	2.59322	12.79	9.35215	15.1007	21.1964	13.9858	19.1407	10.9468	20.4832	13.874	17.3194
Zm00001eb020780	3.70796	4.0751	7.83017	5.23857	44.5107	36.6922	40.7057	34.9293	17.8562	21.9744	18.2184	20.2894	19.351	22.4092	15.0671	10.4311	12.172	15.9431	13.9355	12.4423	11.4053	11.0551	23.1414	29.5693	5.56893	5.25739	7.16221	4.31286	3.03239	1.70316	3.79491	4.28387	2.59785	1.74675
Zm00001eb020790	0	0	0	0	0	0	0	0	0	0	0	0	0	0	0	0	0	0.254929	0	0.149207	0	0	0	0	7.16254	4.11938	4.6722	4.52128	83.699	116.706	30.5649	24.6497	74.771	61.6945
Zm00001eb020800	9.92107	11.8742	12.0172	13.0671	24.3769	22.5136	24.3785	25.1655	3.75762	3.57035	2.89221	5.19286	4.08736	3.85781	0	0.236254	0	0.259057	0	0	0	0.224276	0	0.658758	0.869015	0.802498	1.73165	1.88545	0	0	0	0	0.951078	0
Zm00001eb020810	0	0	0	0	9.58492	10.841	11.8366	6.50141	0	0	2.64768	0	0	0	0	0	0	0	0	0	0	0	0	0	0	0	0	0	0	0	0	4.1953	0	0
Zm00001eb020830	19.3836	14.0235	17.2894	22.2802	11.458	5.67109	7.59106	12.1141	17.8356	37.9812	23.1185	13.7764	19.51	23.0793	0	0	0	0	0	0	0	0	0	0	1.80875	0	4.03653	2.83566	0	0	0	0	0	0
Zm00001eb020860	72.4523	81.1249	98.0701	93.0709	191.859	230.467	213.023	228.079	219.104	274.069	284.111	172.891	167.084	164.841	53.448	52.1584	54.4754	49.3622	45.3378	52.8976	60.3249	56.4628	58.9081	34.0701	10.0489	11.3059	20.5235	14.9495	7.27688	4.24532	11.4396	10.0474	5.3492	4.8349
Zm00001eb020870	0.446408	1.82252	2.20454	0.923447	3.20398	3.94407	3.19271	3.47666	1.44874	1.86382	1.19486	3.22029	2.78589	3.01975	5.3449	3.93506	6.42577	4.63549	3.88814	3.46473	0.897711	1.22093	4.0076	3.75225	6.28114	8.76947	9.4626	6.65301	7.21623	7.70048	5.85553	4.98868	5.98809	6.99361
Zm00001eb020900	0	0	0.107085	0	2.29216	3.71702	3.04706	2.95295	0	0	0	0.397039	0.545071	0.160238	1.42299	0.537051	0.845207	5.69677	4.66195	5.22694	0.034413	0.121906	11.4037	29.1161	0.420157	1.26393	7.36004	10.7783	0.840215	0.66164	6.63232	9.55501	6.76299	3.20308
Zm00001eb020940	0	0	0	0	0.084945	0	0	0	0	0	0	0	0	0	0.096936	0	0	1.23955	0.127698	0.377413	0	0	0.02033	0.139458	0	0	0	0	42.3331	41.7838	30.6896	44.1795	38.2868	32.7498
Zm00001eb020950	1.64253	2.15304	1.59598	1.8521	1.17589	1.34709	1.73573	1.05237	2.61774	3.16114	2.59137	3.10792	2.48886	2.36014	9.30572	8.14873	6.95423	9.23905	8.98223	9.321	1.14437	0.827839	6.0149	6.27218	4.64811	4.12434	4.51662	5.77149	2.94387	3.6206	3.3664	4.6184	2.8145	4.49729
Zm00001eb020970	53.7022	55.6972	50.1256	52.3688	22.0537	25.0398	18.0334	22.9557	48.4257	48.7353	47.9281	37.9736	38.3139	33.5751	59.9573	65.5576	52.6061	45.7321	52.9582	52.5849	21.8394	23.4198	55.0869	48.3332	8.96802	7.62979	5.05701	7.98971	2.67041	3.82541	10.3829	9.65042	7.16929	3.86384
Zm00001eb020980	17.3607	20.4319	18.7225	23.1703	8.87084	12.3068	8.10097	9.21335	16.6826	18.8159	18.47	12.011	15.6376	10.6787	50.3095	55.3415	44.512	39.2639	48.6648	48.4975	18.7515	20.0615	47.163	40.4224	12.0926	10.8433	8.52228	13.0446	2.17574	2.79044	9.15292	7.80218	6.01255	3.47874
Zm00001eb021010	87.1085	80.4749	57.5431	64.7171	11.4866	10.0305	8.90303	13.5804	56.9481	44.4557	37.5112	52.4856	40.5581	42.0746	95.2296	77.8312	65.3188	55.1236	75.9614	46.9574	80.714	88.4421	66.5942	39.525	269.834	302.921	267.648	244.307	15.4274	21.6061	5.86909	6.23838	12.9863	12.7381
Zm00001eb021020	7.60734	10.5891	15.5619	9.409	54.3927	63.8013	71.7269	58.711	56.4433	74.3449	73.7932	66.9591	59.9392	58.8126	24.3371	20.5224	25.1241	33.6103	22.5717	36.1677	35.2227	20.7369	41.9366	86.9404	7.04781	7.16478	12.3298	9.31218	9.19355	5.309	13.3335	13.9487	7.27373	4.17035
Zm00001eb021030	0.87102	1.43022	1.07178	1.96993	4.26707	4.41882	3.77125	3.8902	1.68989	1.59565	1.53999	2.03832	1.53629	2.06511	2.17194	1.93111	2.27373	1.66614	1.32725	1.55858	0.580948	0.875941	3.58192	1.89459	1.73211	1.52039	1.86775	2.00788	2.485	1.3961	4.2169	2.81959	2.03467	1.99578
Zm00001eb021040	1.16351	2.39859	2.1011	1.2944	10.9854	8.80143	10.1088	7.62104	4.05176	9.47361	11.4335	10.1477	7.80255	6.68386	20.6649	12.8415	28.1414	30.5784	31.3287	42.5686	2.02877	2.65318	4.12849	4.61881	32.7271	21.7197	55.211	65.3236	703.455	813.514	412.107	456.45	513.304	568.723
Zm00001eb021050	0.858121	0	0	0	1.94148	4.4451	1.49386	1.05557	0	0	0.147613	0.337407	0.134685	0	0.713155	0.980999	0	2.47436	3.35687	2.81208	0	0	1.25162	0.71874	5.05424	6.37806	26.5938	31.4144	146.102	197.835	166.8	177.983	378.403	215.16
Zm00001eb021060	0	0	0	0	0	0	0	0	0	0	0	0	0	0	0	0	0	0	0	0	0	0	0	0	0	0	0	0	30.8207	20.7662	3.92781	4.69176	12.0766	26.074
Zm00001eb021070	12.5257	12.9133	14.9946	13.0068	19.786	22.5935	19.3396	25.8651	10.9716	15.4366	12.4891	16.5873	18.9809	17.9103	26.349	22.6714	29.3193	31.158	27.5833	22.5491	13.5297	12.7455	24.0298	17.8972	6.1756	9.5381	12.2651	15.5957	2.66856	1.7457	3.17436	3.65532	3.19059	2.45036
Zm00001eb021090	0	0	0	0	0	0	0	0	0	0	0	0	0	0	0	0	0	0	0	0	0	0	0	0	226.254	231.386	125.471	130.964	1.64402	1.75173	0	0	0.250167	1.11422
Zm00001eb021140	10.4687	13.0787	10.4877	7.6571	0.824693	0.952987	0.645017	2.13702	4.46318	2.00949	2.25839	5.48951	3.16579	4.92615	14.0167	14.9922	13.2594	10.9953	7.06366	17.6188	3.29424	2.12741	9.04728	7.28486	2.04545	2.1989	0.189804	0.24315	0.41685	0.71343	0	0.485661	0.532175	0.078174
Zm00001eb021150	1.16774	0	0	1.51767	0.925773	0.626901	1.26259	1.47802	2.00653	0.740337	0.656976	0.699601	1.40802	2.11883	7.58436	6.23034	8.84128	4.07073	5.43116	4.90968	4.05395	5.81386	5.99838	5.07715	2.94561	4.28388	5.69195	4.00394	0.768093	0.295686	0	0	0.49289	0
Zm00001eb021160	0	0	0	0	0.286093	0.336079	0	0.32094	0.826494	0.487379	0.25616	0.605759	0.512411	0.607146	3.21878	3.12073	4.50653	2.25991	2.47517	3.22696	1.48754	1.43534	2.53584	2.83785	1.38965	1.8209	1.51957	2.62471	0.576421	0.263054	0	0	0.155549	0.215874
Zm00001eb021170	0	0	0	0	5.9049	8.69786	5.33977	7.4876	0.883659	1.34988	0.726416	0.821308	0.367046	1.21158	1.02375	0.389792	0.397396	1.02028	0.665244	0.582933	0.109258	0.088499	0.82497	0.36604	0.643288	0.774246	1.88545	0.919454	0.206421	0.165084	0	0.335047	0.350131	0.275523
Zm00001eb021200	0	0	0	0	967.082	874.409	999.488	813.095	0.119905	0.53906	0	20.1034	4.95595	5.38037	17.3398	6.72773	2.41093	95.3755	55.9789	67.2452	0	0.272653	106.906	123.836	3.08535	5.01966	127.678	149.757	7.15006	6.19906	189.258	184.944	64.083	56.298
Zm00001eb021210	15.8125	19.8699	17.9188	20.5102	31.223	30.4137	30.8247	33.1037	15.6748	19.8901	17.3566	17.3558	15.4264	12.6809	30.6653	25.0463	30.2828	28.3356	27.0109	29.0575	10.6807	11.7808	17.6098	21.7179	15.1547	16.8128	22.0527	18.241	18.4252	17.2396	14.7362	18.7614	19.1105	16.3478
Zm00001eb021220	5.0393	7.50241	7.08763	4.90081	9.46323	9.23189	11.6006	12.8687	11.2377	11.8313	12.0967	9.16439	10.8395	12.3201	6.86242	6.25684	4.86801	5.56997	5.88945	4.28953	4.72511	4.84246	7.92354	8.57628	2.42928	2.20792	3.59971	2.55303	5.85018	5.34212	4.88421	9.72558	5.31343	5.66493
Zm00001eb021240	7.14829	6.77895	8.4531	7.3049	20.2617	27.9716	23.8896	24.9617	31.7999	37.2599	37.1883	28.8321	23.8337	25.2221	14.9689	14.0022	15.662	20.9807	16.1647	20.7418	13.4569	9.8106	14.6829	14.4883	8.79377	8.24171	12.9171	8.67587	13.6221	12.2754	21.4894	22.8957	14.9885	11.4755
Zm00001eb021260	18.7411	22.4498	21.6922	25.9468	56.4182	55.5413	61.3177	58.8944	22.5569	25.5165	25.6143	26.3964	26.6684	28.1121	25.727	23.5463	30.9027	27.9889	25.4205	33.2669	30.5196	26.0508	42.3102	38.7379	6.85566	7.67673	12.4973	9.22063	14.8031	12.4809	22.3602	21.3164	11.0746	11.5701
Zm00001eb021270	0.996481	1.35826	1.62783	1.71075	2.26487	1.82141	0.996516	2.15547	3.56951	3.86634	3.33364	4.21413	3.58621	4.35357	35.096	25.2294	20.1686	18.6961	14.8618	15.6164	8.45212	10.3992	10.2253	11.0652	1.54626	1.17032	2.24291	1.61986	9.36698	9.05787	9.74369	9.73291	8.43911	9.70127
Zm00001eb021290	7.25266	3.04079	5.36512	6.50282	0	1.35698	0	2.00242	1.07825	2.15747	2.40452	5.16895	4.001	5.68686	6.68451	7.74453	6.85752	5.08523	4.99441	3.82641	1.66981	2.07667	1.0628	0	2.37918	4.19222	4.86914	4.37849	7.51911	6.07005	7.09103	6.98196	5.8101	8.61056
Zm00001eb021300	3.95465	3.6695	3.81034	3.6364	16.0111	15.2217	18.3216	16.2836	2.29347	4.78276	3.14755	5.65105	6.48027	7.26929	14.5963	13.8537	13.1114	11.8656	11.3916	9.54343	4.39026	4.90393	16.039	9.90869	15.7118	14.9407	20.0071	16.8352	5.2787	3.81233	5.67417	6.75636	4.4887	3.41955
Zm00001eb021310	0.987416	0.944401	0.884304	0.664016	15.8493	15.2347	12.9048	11.3512	0	0.275059	0	1.12635	0.809611	1.57187	13.4366	3.8672	2.97263	35.9233	21.9113	26.3079	0.105819	0.088535	6.23804	37.1939	52.6595	43.3485	59.6549	61.9132	18.8751	21.2666	31.0943	61.3288	27.5932	24.5203
Zm00001eb021320	9.47881	10.7078	8.14981	9.42693	21.4692	25.5229	22.4302	24.8461	19.5559	32.1758	26.2497	26.0513	32.2005	32.1935	26.3371	31.7729	34.2917	18.3336	23.7226	20.9746	9.61844	10.5682	23.926	22.8806	30.0172	32.9259	37.467	31.8465	17.0954	18.2356	11.389	21.4061	13.1558	16.9763
Zm00001eb021340	5.36436	6.86224	7.10316	5.49531	10.1623	10.4496	11.6539	10.4177	37.421	43.236	38.1173	27.4245	32.6619	31.7698	12.3193	12.3442	12.6577	9.09821	9.1357	11.2084	10.0354	9.39668	16.0456	19.1503	14.5437	15.9959	17.1631	12.7658	11.16	8.63163	10.9246	6.10954	7.30881	9.35187
Zm00001eb021350	0.403251	0.755582	0	1.11401	5.63066	2.57958	4.35509	2.51847	0	0	0.114917	0	0	0	7.18632	3.33286	10.471	7.55457	5.77835	7.99899	0.169493	0.740354	0.842661	0.305565	25.8121	28.2532	26.2597	24.9338	26.8611	35.1459	45.8136	46.1591	48.3556	35.3871
Zm00001eb021360	0	0.340902	0	0.12479	0.492474	0.086829	0.835546	0.080083	0	0	0	0	0	0	5.25282	2.84192	4.57988	5.5847	4.96209	5.53385	1.3829	1.94747	3.77465	4.04281	2.02799	1.09585	1.48842	1.56876	4.70022	5.5543	6.71543	16.5498	12.3468	11.2385
Zm00001eb021380	42.1626	52.8373	50.1747	39.3448	154.141	108.204	158.978	120.57	30.983	27.3635	23.8923	35.8744	25.8265	28.4051	28.9532	31.9119	32.297	23.3459	28.6206	35.787	24.8871	34.1643	39.0406	34.7021	13.9043	13.9648	14.6515	14.0087	26.8605	30.6484	42.7282	40.529	34.2937	30.7085
Zm00001eb021390	31.7538	36.3956	38.76	36.026	34.4627	35.5385	31.955	46.0359	51.6421	50.7081	41.64	39.2031	45.6585	43.4526	30.5561	37.0029	33.5437	23.0811	28.6351	23.9298	33.6299	36.6015	28.7435	15.5593	1.90134	1.9844	3.03833	1.6879	1.58924	1.54069	1.81969	2.57174	1.49847	1.21979
Zm00001eb021420	6.15479	4.36274	7.42567	3.88836	0.400547	0.297197	0.23727	0.844274	1.70345	4.22292	3.25955	5.33303	6.67481	3.76339	1.98012	1.61442	1.40802	0.61888	0.540506	0.589548	1.8751	4.76287	3.28644	0.637771	4.69782	5.98676	15.5562	11.2981	17.6995	30.181	6.57822	3.14307	10.3077	5.57187
Zm00001eb021470	0	0	0	0	0.230381	0.215054	0	0	0	0	0	0	0	0	1.00344	0.343619	0	0	0.785705	0	0	0	2.22169	1.89903	30.2272	28.6829	50.2089	100.57	40.0427	48.5285	28.0966	37.1464	26.2236	29.5884
Zm00001eb021510	1.33645	2.28823	2.94688	2.37308	34.2366	31.2941	35.0534	26.8102	4.28315	5.88369	5.04493	5.51367	4.73204	4.64981	12.1387	8.62349	11.6814	20.9498	15.9961	20.1337	2.96909	2.66813	9.38166	11.0128	5.02362	4.32553	5.99192	5.59349	4.71407	2.86265	3.20031	4.78695	3.22408	2.25285
Zm00001eb021530	0.41256	0.132998	0.14866	0.182129	0	0.033429	0	0.044009	0.043259	0.139524	0	0	0	0	0.104959	0.053414	0.481399	0.240929	0.182523	0.340876	0	0	0.010072	0.158729	10.2183	11.6727	5.34555	5.51253	30.6669	37.7083	17.0797	10.9218	20.5613	30.3254
Zm00001eb021550	1.57702	1.22513	1.73661	2.05125	11.0193	12.4818	13.1926	8.1079	0	0.221929	0.358813	0.516259	0	0	11.4104	16.0474	3.55332	26.0719	23.1393	28.8751	15.2865	13.7184	21.9827	38.8285	44.6297	41.7822	49.5887	62.4212	49.7611	52.7675	98.4962	138.234	80.5268	81.2838
Zm00001eb021590	1.80932	1.47468	0.478556	1.73097	19.8045	31.2533	24.8022	14.7354	0	1.11487	2.11744	8.33535	4.57538	3.1343	22.196	18.399	7.03868	136.616	100.435	100.531	11.428	7.74231	308.631	817.229	7.7245	5.78596	18.9631	24.6231	3.62354	3.14712	309.365	365.493	113.387	75.3483
Zm00001eb021600	0	0	0	0	15.9046	25.9725	22.9014	11.6513	1.12461	2.21716	1.72887	3.59802	2.8018	2.51828	23.1198	12.9609	28.8566	59.7103	50.9687	94.6414	0.324017	0.35391	27.581	36.717	51.4717	56.9509	186.217	219.612	24.2031	24.5097	370.68	266.977	163.873	36.1076
Zm00001eb021610	0	0	0	0	24.8578	26.4532	24.0257	16.8807	0	0	0	0	0	0	0.261533	0.266192	0.285338	1.03035	2.12356	1.33786	0	0.194989	0.767784	2.42978	0	0	0	0	0	0	0	0	0	0
Zm00001eb021620	0	0	0	0	0	0	0	0	0	0	0	0	0	0	0	0	0	0.177607	0	0.200972	0.061973	0	0	0	13.2006	13.5617	6.56457	6.13546	7.30847	8.46481	10.3502	6.72206	7.35965	5.83178
Zm00001eb021630	0	0	0	0	0	0	0.910865	0	0	0	0	0	0	0	0.199014	0	0	1.92898	2.02248	3.34027	0	0	0.314211	1.5043	5.80695	7.78256	23.4502	31.6805	0	0	21.014	15.2517	3.89503	0.989677
Zm00001eb021640	0	0	0	0	8.96917	4.2741	6.66064	5.00972	0	0	0	0.32392	0	0	1.09762	0.311478	0	3.63765	3.93776	3.2972	0	0	0.345675	9.33169	5.71513	4.49792	3.81073	5.16854	1.64194	2.55332	34.6847	37.4881	17.3022	5.10152
Zm00001eb021650	3.64813	4.50271	2.3972	0	10.9923	7.95547	5.68082	8.1331	2.29572	4.5014	4.35436	6.40564	2.64094	3.87977	9.47442	9.98151	6.10057	6.64526	9.7131	9.31096	1.60074	1.24368	4.29935	16.607	31.9344	35.5643	15.8698	24.3037	15.9742	19.5022	24.7055	25.7942	25.8381	28.1425
Zm00001eb021660	0	0	0	0	0	0	0	0	1.39401	0.476533	0.694854	1.94433	0.885005	0.821464	9.56649	8.16902	6.60465	13.2499	5.45463	9.52623	7.25567	3.95559	7.83771	15.5006	0	0	0	0	0	0.403795	0	0	0	0
Zm00001eb021670	0	0.51541	1.17947	0	11.9666	19.4735	15.0747	12.9042	23.5479	24.0272	21.4347	32.9287	23.8779	28.2043	22.2567	17.1932	14.2873	24.3331	22.9653	17.3555	15.492	12.1909	20.8441	28.6368	0	0	0	0	0.356089	0.339304	0	0	0.188835	0
Zm00001eb021690	132.455	175.825	151.49	161.341	217.332	297.197	249.57	269.92	89.6778	87.7704	94.6815	195.533	164.101	194.744	83.7178	51.1506	58.0732	198.182	132.527	202.018	19.5784	17.7161	69.1439	473.39	0.633298	0	3.87851	8.36258	5.14694	0.90839	0	0	13.2876	2.34962
Zm00001eb021700	9.41722	0	16.8289	0	33.3061	3.04824	0	7.68281	11.5104	15.8451	0	0	16.4719	0	84.5902	93.7441	77.9987	157.531	128.68	144.858	34.1099	33.3808	42.8675	212.447	0	1.03047	6.14769	4.55709	0	0	2.65978	2.26268	0	0
Zm00001eb021710	4.93945	5.13151	5.23393	3.57337	0	1.44968	0	1.16355	11.2615	10.3006	9.32253	13.6085	13.1249	12.0777	28.0363	30.924	24.963	36.327	37.5451	31.341	11.4396	13.0056	9.04686	8.28389	2.02947	1.40908	0.383627	0	12.6283	15.2687	3.62891	10.6911	11.2655	13.1737
Zm00001eb021720	2.11907	3.33943	4.83576	4.05796	39.2359	36.1718	37.2841	23.7637	3.44089	3.96738	5.52893	23.1697	10.4942	9.03634	47.3679	36.644	33.1056	75.5458	74.7305	63.6052	0.924267	0.992047	69.1084	93.729	11.1912	5.89339	740.951	1255.11	265.944	147.984	944.378	1301.33	934.512	832.244
Zm00001eb021760	2.15443	2.84839	2.90066	2.67782	5.59498	6.36292	6.01009	5.7523	12.1596	14.8173	13.1424	9.7604	11.1704	10.742	4.80797	4.46661	4.69397	4.25342	4.71149	4.35292	4.80672	4.27215	4.96312	4.34417	1.97273	2.43274	2.93001	1.40828	3.3836	1.8572	2.76189	3.10924	1.57865	1.09701
Zm00001eb021780	0.412982	0	0.2975	0	0	0.334877	0	0.168613	0.148296	0.371962	0.128735	0.181114	0.183157	0	0.264893	0.295535	0.562607	0.373585	0.222289	0.452289	0.281408	0.589758	0.295865	0.752982	60.8035	59.9894	27.7317	29.3909	4.83374	4.99586	2.91702	1.32304	3.96778	4.00626
Zm00001eb021790	9.55167	13.816	12.0972	11.2068	49.3094	61.3425	53.0554	49.4575	185.498	174.28	170.436	99.5941	61.8394	63.233	67.3173	40.9315	47.6876	56.0268	67.17	84.4934	17.9261	25.8086	83.4126	387.098	68.5101	95.6863	79.3855	113.635	53.9275	59.4362	14.6823	16.9912	33.7167	58.8768
Zm00001eb021800	0.209254	0.15426	0	0.111428	0.094233	0	0	0	0	0	0.150934	0	0.05566	0	0.535934	0.994001	1.3489	0	0	0	0.049473	0.360327	0.02203	0	32.7527	38.6661	15.3097	15.904	0.433325	0.060388	0	0	0.157118	0
Zm00001eb021820	22.8603	24.2293	23.6606	21.7058	16.2157	15.4766	14.3017	17.1012	11.3313	12.8416	12.2898	14.9608	16.9999	17.4411	36.3177	42.2377	46.8517	32.8678	28.5373	33.8102	45.5491	45.5366	74.0577	21.8112	8.76565	9.01032	8.50645	6.26655	7.65371	7.02181	5.2648	7.29338	5.19886	5.38317
Zm00001eb021840	0	0	1.25465	1.17112	1.34011	1.69938	2.01415	1.16847	0.104634	0	0.085913	0	0	0.181586	0.451395	0.049111	0	0	0.566718	1.09743	0.820224	0.649511	0.999621	3.00638	15.4615	13.0639	4.68219	4.3891	1.98394	1.90956	0	0.706178	1.31537	1.07202
Zm00001eb021850	9.59255	10.6658	13.7329	12.4479	9.54175	10.9869	9.75296	12.7945	0.195642	0.232307	0.177606	0.248604	0.284185	0.110531	32.4841	32.3851	39.0299	23.2677	26.7029	26.7845	32.371	33.4068	30.5827	23.9802	0.144461	0.078074	0.198506	0	1.99768	2.05936	1.56483	1.93212	1.65799	1.25468
Zm00001eb021880	9.62382	9.18759	6.05713	8.02093	13.2147	15.6881	12.1528	13.0022	1.8522	2.01896	1.33177	2.77206	3.01405	3.09932	48.6994	50.3132	52.0571	62.4952	56.2153	46.6163	11.6797	12.7894	24.4996	19.5511	23.9775	23.1815	17.7171	19.4138	12.3077	11.7753	13.6899	14.3007	11.875	13.1023
Zm00001eb021890	61.2945	58.6551	61.3857	59.6615	47.6309	44.8285	47.8786	50.9179	40.8016	40.8824	37.5039	36.5979	34.7633	33.0101	29.5189	27.3389	26.3073	27.3664	26.3618	24.8216	16.872	18.9276	24.5813	31.8289	28.7272	31.1908	33.8359	35.0377	17.2531	13.8923	20.7733	20.4205	15.6385	12.2483
Zm00001eb021900	11.2468	12.0694	13.6637	12.3592	22.9259	20.301	23.2774	24.5617	35.5928	43.0578	39.2177	37.6079	42.7209	44.0438	20.435	20.5244	21.9691	15.2211	16.4706	16.5556	7.27266	7.54605	13.8439	13.3374	5.81863	6.21828	9.02614	5.18362	12.1361	10.8044	12.597	11.2613	11.5297	8.11755
Zm00001eb021940	9.57696	14.3517	12.7655	18.1458	15.5759	22.1574	19.7531	21.4959	17.2681	20.0836	16.8212	16.7066	14.8297	13.6077	15.6978	14.5965	15.2971	14.9393	16.4948	15.6104	13.7584	12.8547	16.9857	25.5936	11.754	11.0642	12.6286	11.4474	7.23149	4.62357	7.38964	6.79638	5.86961	3.47844
Zm00001eb021970	9.3475	9.1999	7.81973	8.32673	4.29045	4.67153	3.76701	4.4108	4.68274	3.53191	4.20978	6.14608	4.94074	5.82904	31.4556	25.3756	22.3416	42.368	34.528	30.3611	9.612	11.435	35.5282	26.1157	12.3306	10.3327	10.2115	7.09636	0.203368	0.504445	0	0.685393	0.198291	0.182839
Zm00001eb021980	0.053472	0.184903	0.295534	0.166086	0.979868	0.952445	1.27251	0.815145	0.887335	1.3378	0.786404	1.18872	0.420475	1.23366	10.5725	6.31809	5.25264	9.94622	7.79698	5.17029	2.15843	1.66223	5.05758	3.28228	1.0674	1.65755	0.75857	1.06339	0.108277	0.036787	0.213484	0.038111	0.057114	0.165836
Zm00001eb021990	2.70495	2.50071	2.7448	2.85182	5.1436	2.62186	3.6517	3.05974	1.84312	1.80186	1.77416	0.690511	1.53457	0	11.709	8.28787	14.7121	10.5711	14.7124	11.9737	0.929756	1.24818	8.53325	7.00009	2.62299	1.23375	3.04837	2.91955	0.767909	1.0575	1.91745	5.63938	3.06821	1.26308
Zm00001eb022000	140.535	154.872	149.97	149.994	215.78	211.555	201.683	209.326	105.571	138.795	134.62	101.797	113.294	112.97	108.784	109.77	92.4025	148.446	128.154	112.969	67.3962	75.2454	93.8292	139.763	93.6657	100.151	136.118	98.8851	32.5973	26.6989	43.1371	37.9606	39.9129	27.5389
Zm00001eb022010	0	0	0	0	0	0	0	0	0	0	0	0	0	0	0.828912	2.79298	2.78548	0	0.611112	1.6178	0.544798	4.15655	2.77308	0.817031	3.94332	4.71467	8.05158	7.12238	15.1028	13.9034	15.3111	16.2771	14.4549	12.1657
Zm00001eb022040	141.94	141.166	132.41	152.237	13.5622	14.5482	8.31764	22.7467	141.89	140.035	159.586	90.3763	123.668	91.2677	200.711	284.321	231.823	137.381	154.833	142.325	314.519	357.432	192.154	56.2926	7.15456	3.38433	3.55276	4.90062	0.372296	0.196816	0	0	0.476168	0.1498
Zm00001eb022050	2.64177	2.18986	1.82029	0	0	0.396145	0.326436	0.317357	0	0	0	0	0.165008	0.47974	1.75494	1.25541	3.01672	1.65272	1.71212	1.52153	0.848305	0.916759	2.39962	2.58986	220.311	199.89	130.84	138.566	1.63189	2.54305	3.08275	3.10946	1.64241	1.65479
Zm00001eb022080	14.5964	14.91	17.9047	13.4353	32.2749	35.9757	33.7892	33.8819	43.7236	57.4948	49.8037	50.6357	50.097	50.6133	27.5804	26.7135	27.824	26.374	25.2513	23.0618	18.0433	13.6181	16.6088	21.9091	6.85827	8.91135	8.86999	5.11369	10.3384	8.29689	6.79845	5.76041	6.75587	6.60632
Zm00001eb022120	27.8271	29.7101	30.2445	34.0674	39.6065	34.3005	34.4398	38.3334	48.0913	45.6599	46.9392	38.337	37.0513	37.0933	19.9125	17.708	17.0907	27.3207	20.1836	28.2496	21.3175	22.2046	26.6778	40.5164	16.6091	22.021	24.4487	18.4601	18.6847	12.1185	18.5202	18.6936	16.1676	12.9342
Zm00001eb022130	2.57536	2.14518	2.61308	2.3046	5.25366	6.57535	5.64156	5.68932	12.1866	12.3909	11.3003	11.6874	11.0192	10.8526	5.76857	4.52903	5.27076	5.52692	4.69227	5.92021	3.2981	2.84933	4.32312	5.58795	2.70551	3.5521	3.66208	2.30667	1.8492	1.28336	0.787849	1.61066	1.32287	0.665141
Zm00001eb022160	1.34442	0.541352	0.923621	0.459017	1.35672	1.45867	2.03391	0.951973	1.75799	1.92236	2.17714	2.44102	1.50234	1.85838	6.73064	5.07835	5.71777	7.05814	5.79548	5.43949	1.83207	1.91178	4.17558	4.66033	4.70394	5.14445	2.72512	4.48272	4.94775	4.98912	7.50066	7.41541	5.0604	3.39367
Zm00001eb022180	3.93334	3.21811	3.16112	4.02086	1.20799	0.933907	1.37857	1.53101	4.66437	4.2097	4.92431	4.42448	4.95083	6.40083	5.00386	5.20255	4.84777	4.67627	2.06663	4.34499	4.27544	2.76948	4.12125	4.59015	6.67868	5.38874	8.46932	5.58526	18.2146	13.6562	13.4211	7.51437	10.4881	12.6936
Zm00001eb022210	1.80375	1.0235	2.27004	2.04265	0.782594	0.959603	1.18603	1.16625	1.19556	1.03161	1.0586	1.33256	1.00727	1.162	21.2323	14.0868	22.4037	13.0635	11.4588	12.152	2.93916	3.31399	9.36253	13.0685	0.946983	0.742254	0.54829	0.432965	1.10984	1.25777	0.197131	0.134556	0.155819	0.231031
Zm00001eb022230	61.6399	68.5782	73.3092	61.329	88.1952	87.9118	104.683	92.8494	57.7158	62.1193	49.7509	114.742	110.061	133.143	63.1083	56.6166	79.8801	46.4837	43.3219	52.7981	100.125	96.2633	131.177	193.918	90.5316	89.045	80.4731	65.8658	92.8346	105.35	93.7345	77.5282	95.7212	102.927
Zm00001eb022240	0.871697	1.2382	0.648197	0.873741	0.380096	0.930748	0.193821	0.539261	0	0.146657	0.31936	0.173747	0.270545	0.13961	10.5959	6.44639	9.0453	8.57922	8.69654	4.93825	0.795675	1.19729	2.03184	4.46161	14.6348	12.6483	11.8942	10.1613	19.8168	24.2071	8.94465	9.3683	12.4217	16.2155
Zm00001eb022280	16.063	15.4965	20.5647	12.8189	2.56918	2.22798	3.39332	3.99199	43.172	62.9341	35.4934	21.8182	27.7251	24.0868	12.7481	7.66277	9.89637	5.3929	8.85355	6.40947	2.81822	3.79391	3.02172	1.06787	4.5375	6.07836	8.88514	10.4593	22.2661	20.258	9.48303	7.40419	12.4542	14.36
Zm00001eb022290	103.939	124.314	138.077	100.296	265.454	250.118	182.73	262.039	62.1199	22.1203	29.6769	68.4352	35.975	86.996	0	0	0	0	0	0	0	0.29895	0	8.49996	4.78931	0	0	0	15.379	0	62.0397	56.5943	26.3693	0
Zm00001eb022310	0	0	0	0	0	0	0	0	0	0	0	0	0	0	34.119	31.9006	27.8921	56.1335	47.3827	31.3372	3.21735	2.14406	5.00673	8.63652	4.05042	4.33142	5.95685	4.27792	2.28159	1.60849	0	0	0.64168	0
Zm00001eb022320	0	0	0	0	0	0	0	0.085223	0	0	0	0	0	0	8.36758	7.38997	5.04169	9.60478	11.3801	5.49847	2.10616	2.34172	3.77351	2.14287	0.15946	0.40981	0	0.512421	0.45452	0	0.821876	0.503239	0	0
Zm00001eb022330	32.9442	40.7505	70.1535	42.0919	18.3233	15.699	22.9634	27.0323	38.5823	37.0718	34.2273	28.081	19.2874	26.8143	7.55671	6.35042	7.66168	6.77334	7.3998	4.43153	6.55467	7.26486	12.3519	8.92943	2.45991	3.41404	4.17436	4.63499	1.96464	2.52487	6.07857	3.59082	2.42459	2.13798
Zm00001eb022380	2.51264	3.42753	2.19422	2.20899	0.782027	0.483594	1.39131	0.22856	0.086221	0.197346	0	0.102474	0.072999	0.125502	1.48218	0.528041	2.30203	0.445548	0.603698	0.457307	0.099909	0.168789	0.087452	0	0	0	0	0.127054	27.9191	53.5601	16.5152	12.025	26.2588	25.5827
Zm00001eb022390	0	0	0	0	0	0	0	0	0.19021	0	0	0	0	0	29.1418	15.394	11.4788	26.8236	31.9063	27.4277	3.85071	10.1777	4.2994	0.515119	1.33431	1.63546	0	0	9575.27	10906.3	3260.1	2169.88	6925.31	9477.09
Zm00001eb022400	29.5559	35.8871	40.1012	37.1085	129.681	146.908	136.621	127.684	72.9517	73.2695	82.5536	69.8639	61.7199	56.0042	65.6531	49.4462	49.1872	76.9901	65.0029	73.0289	45.2328	38.1771	60.9697	83.9168	34.5785	36.3187	50.5545	49.3185	47.0575	34.5828	49.1618	55.2454	38.7866	31.7963
Zm00001eb022410	2.55714	2.62432	2.39	1.64952	0.949332	0.627969	1.18283	0.711413	0	0.115463	0.24711	0.545643	0.565549	0.214681	4.33611	3.10057	2.19526	4.03255	2.06966	2.39441	26.5162	52.8307	15.824	3.40333	21.6303	18.551	5.87058	8.58993	21.7132	25.7764	12.5899	23.5907	34.8986	29.6578
Zm00001eb022440	27.6824	36.0796	53.0465	39.4846	81.4717	53.6651	75.8158	69.2134	33.1371	37.72	30.723	21.8491	29.283	25.542	113.834	94.9548	90.5243	89.0975	92.2009	73.2748	12.8047	12.7957	33.1896	44.1639	4.64504	5.01362	11.3204	9.76023	8.32251	7.60363	10.7901	8.97832	7.3485	7.23204
Zm00001eb022500	0	0	0	0	0	0	0	0.141859	0.581388	0	0	1.65369	1.79954	1.36055	4.79386	3.21393	4.02112	5.11657	4.8358	4.72146	0.499399	0.588455	1.48616	1.75769	0	0	0	0	0	0	0	0	0.287269	0
Zm00001eb022540	0	0.46676	0.23497	0.146401	0	0	0	0.054815	0.156327	0	0	0.147457	0.103307	0	0.186634	0.717619	0.303347	0.214505	0	0.242724	0.523191	0.832497	0.314704	0.05004	55.1042	54.2657	40.2337	48.0629	2.22602	1.87108	4.74597	3.15191	1.1806	2.4951
Zm00001eb022570	0	0	0.487811	0	1.38146	0.932249	0.81383	1.03601	0.480485	0.60829	0.533857	1.9283	1.14541	1.21845	1.13031	1.4787	1.04407	1.05656	1.01603	1.72667	1.44881	1.05805	0.720891	0.52303	57.4965	63.3026	50.469	62.6945	4.1372	4.97204	2.7552	4.04303	2.94912	4.40624
Zm00001eb022580	10.7186	12.1476	12.6319	11.8014	0.529679	0.55361	0	1.26045	0	0.266466	0	0	0.405342	0	7.25658	5.65925	11.7882	2.36462	3.49882	1.98406	23.2432	27.0164	9.31647	3.3019	9.39584	9.98232	5.69659	5.10467	2.78248	1.90605	0	0	0.405558	1.50502
Zm00001eb022630	2.71831	2.35271	2.2965	0.911699	0	0.444547	0	0.379082	0	0	0	0	0	0.480102	3.39615	3.52062	2.66585	3.16742	2.30749	2.0804	0.884138	1.27601	2.1457	0.60047	37.3172	22.0452	15.0214	21.9985	27.7002	31.7175	36.5087	34.0182	48.3436	44.9852
Zm00001eb022650	14.8676	17.0686	20.2675	17.764	22.6009	23.398	24.5214	26.5692	12.4668	15.0599	13.2511	14.9642	15.1505	14.6304	19.9554	14.3771	15.8537	17.9643	20.3295	15.7907	9.26401	8.01694	12.4223	11.8183	6.26494	7.36638	6.62614	6.57306	4.49058	4.32564	7.5588	5.88084	4.7879	3.66052
Zm00001eb022660	97.8006	107.858	106.024	114.38	42.905	49.5868	50.2432	67.1413	34.3186	28.8192	36.0616	32.5943	27.865	29.2679	159.639	163.242	136.28	101.909	141.45	119.138	118.115	124.408	104.946	93.0738	1.9653	1.24105	1.103	1.22988	0.539983	0.670347	0	0	0.564651	0.67707
Zm00001eb022670	28.7274	26.5515	25.019	27.0659	29.1144	40.9749	24.1369	30.9856	118.995	112.578	83.7119	106.305	104.407	84.501	53.013	34.7579	51.1463	54.2825	40.0224	42.0045	19.8807	19.1989	25.5678	39.5144	67.7572	68.5392	49.0094	39.7132	55.4581	53.3268	56.8408	46.5015	54.4177	44.9908
Zm00001eb022680	24.066	20.5043	22.3649	24.1801	17.7515	20.3996	15.6172	21.8595	13.4483	18.4343	16.1777	15.993	13.0152	22.0197	15.7963	17.491	17.9687	13.7793	16.6956	15.7318	14.095	16.5626	17.2222	15.2337	14.7833	13.9354	16.4036	19.44	12.7909	13.2025	23.9257	27.933	14.4761	9.60856
Zm00001eb022710	0.533966	0.654797	0.644664	0.91694	0.321774	0	0	0.101518	0	0	0	0	0	0	0	0	0.17288	0	0.20311	0	4.58908	7.41186	10.2184	5.59118	441.302	368.988	365.386	400.711	5.7777	10.3674	1.10147	1.77164	3.70808	3.83369
Zm00001eb022720	1.84371	2.47994	2.00579	0.991028	1.16619	1.01953	0.928001	1.38079	0.29389	0.128143	0.162329	0.269006	0.10399	0.225286	1.29125	2.11886	3.00088	2.057	1.57938	1.49378	1.02965	0.679785	1.30793	0.947063	3.6329	3.83164	2.92771	2.86588	1.14256	1.30391	0.427852	1.4602	1.90853	0.54592
Zm00001eb022730	0	0	0	0	0	0	0	0	0	0	0	0	0	0	0.183616	0	0	0	0	0	0	0	0.117677	0.088009	66.0781	76.1924	74.5359	41.2336	0	0	0	0	0	0
Zm00001eb022740	6.36778	6.79701	7.23283	8.41171	22.2102	23.0969	23.6559	21.6803	16.9377	17.3939	15.0054	18.342	17.7507	16.9003	10.448	8.74962	9.21111	11.9851	10.7148	9.46593	8.97138	6.92381	11.8668	11.9784	6.58865	7.52399	10.0205	5.92593	4.73694	2.89737	3.76651	2.40924	2.04956	1.57838
Zm00001eb022750	0	0	0	0	0	0	0	0	0.384218	0.349596	0.88018	0.910464	0.566536	0.58567	10.8201	10.3943	10.8742	14.4053	5.36765	9.03429	10.4039	11.8593	8.61796	9.9627	8.3479	7.85396	4.08203	4.78533	3.39335	3.35305	14.7793	8.3204	7.25115	5.59588
Zm00001eb022760	0	0	0	0	0.357088	0.299094	0	0.044964	0	0	0.12202	0.44942	0.168856	0	13.4208	9.55013	15.1185	9.80552	8.50753	11.471	6.01572	10.3504	8.56198	5.1466	17.7056	13.5094	8.80309	8.95843	1.72319	1.73526	3.95463	3.57262	4.12953	1.22141
Zm00001eb022790	0	0	0	0	0	0	0	0	0	0	0	0	0	0	0	0	0	0	0	0	0	0	0	0	18.515	17.805	6.30887	7.50382	0.117988	0.168219	0	0	0	0
Zm00001eb022800	1.92175	1.37341	7.92949	4.61796	18.8449	14.1475	23.3485	13.6457	3.15495	4.465	14.725	11.2235	9.38771	1.89109	2.70155	1.81376	0.911604	1.64282	2.27857	0	2.42905	2.18879	0.589558	1.48601	1.12415	1.09415	1.02184	1.10495	0.52865	0.624036	5.26882	0	2.25462	1.80551
Zm00001eb022810	3.59748	7.00941	11.8984	8.51888	49.826	21.111	59.1227	36.4965	1.13743	3.29038	1.5723	5.59424	3.92205	2.14095	17.0873	3.85798	4.3805	33.7586	21.4251	29.7272	0.74646	1.247	39.6347	46.6163	0	0	0.559109	0.748725	0.182302	0.092748	0	1.46533	1.85072	0.62636
Zm00001eb022820	7.45711	6.35332	6.92937	6.13626	7.07601	7.48801	7.59878	8.83817	13.6269	14.6167	10.6981	11.6069	10.3532	9.41682	7.01015	8.66933	6.6923	7.14079	5.21368	5.77879	8.41367	9.10519	8.34635	8.65413	6.7009	4.35952	6.75101	5.53733	6.8714	4.68462	4.8651	6.08814	5.5614	4.71181
Zm00001eb022830	3.41201	3.99896	5.30091	4.01262	12.812	14.7905	14.6238	13.1559	15.7011	18.1	16.7904	15.4782	16.0935	16.8059	4.79791	5.07156	7.39302	5.14542	4.69857	6.28615	9.31258	10.1598	10.1059	10.2294	2.27244	2.81015	3.51571	2.13016	2.56957	1.9028	2.83582	3.19362	1.66661	1.89063
Zm00001eb022840	0	0	0	11.9664	9.24908	0	0	0	0	0	0	0	0	0	2.56712	1.05392	1.98434	1.61752	2.40275	3.28237	1.92547	2.24815	1.52431	1.4758	0	0	0	0	1.50563	1.53122	3.94914	0	2.09401	0.89711
Zm00001eb022860	1.52172	0.417074	0.791441	1.62826	1.30191	1.82468	1.44818	1.723	0.566504	0.371587	0.514963	1.81222	1.2555	2.9883	9.77298	6.77326	7.97808	4.80218	5.07024	4.96721	0.653733	1.09095	2.041	8.55519	1.27878	1.50268	0.775711	1.12789	4.83705	7.08257	0	2.41455	2.28152	3.81781
Zm00001eb022870	2.03691	1.31974	0.868387	2.24199	2.10373	3.33955	1.2465	2.11638	7.06869	8.88684	6.53446	6.59194	10.0879	7.32376	4.35681	4.76562	5.63037	3.56906	2.95648	3.10912	3.70122	4.44352	4.6253	3.55965	1.50477	1.74218	1.38488	1.34777	0.5358	0.333886	0	0	0	0
Zm00001eb022880	5.45861	15.8796	21.142	15.9795	43.7669	41.0737	46.0806	51.3464	17.1549	20.7986	27.4446	11.0553	17.2284	25.5392	22.906	13.2612	20.7277	6.25292	25.0804	20.5883	14.2327	11.4877	16.2792	39.4288	0	0	0.880139	0	17.3632	9.7351	12.6718	0	6.60732	7.02701
Zm00001eb022890	0	0	0	0	0	0	0	0	0	0	0	0	0	0	0	0	0	0	0	0	0	0	0	0	0.225701	0.374119	0.722791	0.855032	7.76743	10.1962	1.32273	4.51095	4.92649	7.01178
Zm00001eb022910	4.13384	3.83851	4.02418	4.21817	9.06406	11.0256	10.421	8.81117	7.95881	8.82708	8.3422	7.54305	8.64208	9.75987	7.04076	5.42974	7.21786	7.05207	5.57427	6.43777	3.76457	2.90857	5.45483	7.48158	3.21036	3.52402	4.4662	4.75718	5.4108	4.90257	6.39744	6.63086	4.53288	5.24252
Zm00001eb022920	0	0	0	0	2.71735	2.09383	1.92794	2.76077	2.18901	2.54194	2.19258	3.92925	3.54882	3.50015	17.8437	9.71406	13.7721	33.2286	21.1078	27.5933	0.266335	0.290374	4.24004	24.2491	1.0377	1.11332	1.03162	1.63534	0.712536	1.06652	0	2.34111	1.46209	1.34068
Zm00001eb022930	79.0773	66.874	74.0405	66.6112	218.619	242.317	251.093	230.295	132.623	157.362	153.529	131.556	127.455	136.273	80.7506	75.7312	72.7846	74.6859	76.9708	73.7528	46.4183	40.1761	105.281	78.4598	15.0055	17.6292	35.2391	32.0622	22.4783	14.4213	35.871	37.9942	24.7293	19.3194
Zm00001eb022940	3.84116	2.38841	5.61446	3.8041	19.0897	24.0541	19.1446	20.2694	15.5028	19.7905	15.1339	18.4486	15.8144	18.4185	10.5124	6.56395	10.5526	15.1322	10.6181	11.9972	9.40199	9.47304	12.9382	22.2483	7.33814	8.90197	11.0816	7.85953	3.44243	2.67376	3.52665	2.15338	1.6123	1.46961
Zm00001eb022980	8.14838	9.46196	11.0341	4.80875	3.84903	3.04175	4.35909	2.41137	30.213	14.9624	23.3519	22.5102	18.9341	16.5283	95.968	49.9344	60.3848	84.5343	72.6203	96.9758	16.1697	15.8487	107.571	168.483	16.6409	10.2077	34.2802	40.8539	32.9408	35.69	39.3233	35.78	22.7481	32.6774
Zm00001eb023010	4.45258	5.42302	3.36721	3.01817	3.56422	5.16392	5.11529	3.55339	6.03618	7.96117	7.11763	7.75108	9.14624	8.90016	14.5029	12.0213	14.3689	13.4739	10.2461	11.4323	13.4418	10.8996	21.9975	36.108	23.0462	22.7056	12.643	13.6323	15.2799	18.1867	8.62864	11.6134	9.4913	18.7028
Zm00001eb023020	48.5238	43.9871	39.2225	39.8255	44.1598	38.5014	36.6667	37.5682	24.1509	23.7884	25.7531	31.048	31.2078	25.0496	37.5109	29.0197	29.0977	44.7335	29.1186	42.1622	30.833	36.3604	34.0026	33.6708	96.6746	79.974	105.587	89.7758	29.8607	28.5343	41.4334	57.572	39.8056	36.4961
Zm00001eb023060	0	0	0	0	0	0	0	0	0	0	0	0	0	0	0	0	0	0	0	0	0	0	0	0	0	0	0	0	1693.7	2551.45	471.718	514.973	1154.45	994.502
Zm00001eb023070	0	0	0.147093	0	0	0	0	0	0	0	0	0	0	0	0	0	0	0	0	0	0	0	0	0	4827.63	4004.26	3092.74	2615.07	2.21946	1.01377	7.64052	2.74484	1.19667	1.76728
Zm00001eb023080	31.0851	30.4652	34.1319	34.1084	62.9809	68.2849	66.6596	70.6163	14.9358	21.3035	19.8538	24.5489	25.6658	27.0035	31.6707	30.2237	34.5511	34.2413	34.8801	33.7137	20.6773	22.0585	38.1734	44.6627	30.1124	23.0825	35.0918	29.6567	14.6832	11.2171	15.0791	19.1596	17.5184	17.377
Zm00001eb023090	0	0	0.336077	0.28088	0.984759	0.79579	0.826114	1.35402	0.418263	0	0.445797	0.418842	0.455565	0.169042	1.11359	1.60657	1.89188	1.98702	1.63488	1.11693	0.477531	0.398807	0.965963	1.25331	3.78489	4.37057	4.36792	2.87154	0.170344	0.33434	0	0	0.198449	0.143029
Zm00001eb023100	1.1085	1.02608	0.471788	0.889552	0.209239	0.169875	0.240396	0.233281	0.490932	0.230322	0.384042	0.238348	0.287523	0	3.47679	3.09657	5.2994	3.43429	3.84389	2.39064	1.67261	2.06935	2.36204	1.74212	12.6851	10.8583	6.83135	7.99803	5.1941	6.53665	2.69156	5.08121	3.9725	5.30522
Zm00001eb023110	67.9411	79.4644	87.4545	81.2994	50.7325	53.1884	47.0535	63.1639	109.307	123.532	122.67	68.5371	76.741	73.4152	29.9088	28.8718	29.7888	27.8399	21.5952	25.9353	44.2142	42.7211	34.8132	50.231	24.0624	19.3009	23.652	21.3236	6.92359	5.75775	10.3172	11.2724	6.45618	5.3118
Zm00001eb023120	9.71265	8.64725	9.66404	8.21024	9.98966	11.1704	9.28764	10.8726	18.159	21.6611	21.0691	13.3315	17.724	16.8396	10.3945	10.5577	10.3344	12.0758	9.76899	10.0618	12.5936	11.6052	10.0965	15.7185	2.5031	1.9003	3.56638	2.6608	3.99822	3.10275	5.6492	4.16636	3.0723	2.84315
Zm00001eb023130	2.13281	4.30393	1.76353	1.71913	0.370145	0.306614	0.185026	0.35088	0.670199	1.47687	1.16832	0.775263	0.609912	0.781372	4.84093	8.09427	8.54612	1.64749	3.47884	2.82294	1.15275	1.27969	0.965825	0.424166	4.56444	3.47679	2.34518	1.83809	0.94716	1.09047	1.53891	0.700278	1.58903	1.79412
Zm00001eb023140	17.5209	15.1934	27.5439	19.9354	98.854	84.1021	121.333	93.4687	18.7455	21.275	18.5914	14.9279	12.7875	13.8833	17.8719	10.7989	15.7382	16.687	13.5989	16.4189	5.96213	6.54294	12.4682	14.2688	6.48919	7.49574	8.95175	7.6383	7.54429	4.63443	4.65356	6.98691	4.41917	5.41753
Zm00001eb023160	37.944	43.1541	41.9088	43.8936	28.7855	27.1515	23.7056	32.0764	69.745	68.1177	73.4292	57.9515	59.5235	56.0177	24.6982	25.798	23.509	23.6305	24.9978	25.9931	22.7582	20.8328	23.9704	23.5465	5.01299	7.06733	10.4528	6.12249	11.6014	9.72821	10.6121	11.1542	10.5262	7.51013
Zm00001eb023170	1.38062	1.64457	2.06988	2.06609	6.79193	5.45491	6.94818	5.20186	2.29692	3.21715	2.17578	2.66929	2.29868	3.40552	4.90057	4.45494	5.68341	4.13267	4.09793	5.26695	0.725271	0.744609	2.70417	2.64654	1.8521	2.28318	2.13092	2.37221	2.49126	1.99972	3.51866	1.18321	2.1469	1.49173
Zm00001eb023180	0	0	0	0	0	0	0	0	0	0	0	0	0	0	0	0	0	0	0	0	0	0	0	0	0	0	0	0	57.7172	73.8045	23.392	41.9237	34.6301	58.5994
Zm00001eb023210	0.57359	0.661671	0.101248	1.05924	1.992	1.4	1.05165	1.05209	0.108048	0.239823	0.305791	0.608106	0.413293	0.448493	2.49218	1.49422	1.72787	0.985916	2.13999	1.69496	0.665536	0.300092	2.14252	9.08806	2.41093	2.1504	1.54921	2.27454	2.41824	4.05212	4.58671	5.09469	4.20345	3.61645
Zm00001eb023220	2.9445	2.75055	2.59644	1.44782	0.294239	0.617505	0.585368	0.418199	0.444913	0.381949	0.511966	0.757818	0.405657	0.797172	25.0141	21.8869	19.0779	17.149	15.2514	15.7575	0.66078	0.711963	8.56445	19.4165	0	0	0	0	0	0	0	0	0	0
Zm00001eb023230	2.67331	4.43233	3.64462	2.10372	3.24477	1.58971	2.8997	2.21922	0.15154	1.002	0.328239	0.723118	0.589429	0	8.36277	8.27584	8.16322	11.0229	9.39014	15.0802	1.87959	1.77776	13.1837	63.8759	6.33241	6.8886	5.15614	7.33084	0.30176	0.307401	0	0	0.344307	0.306709
Zm00001eb023240	6.5403	8.13142	9.14606	6.92331	22.0201	27.5982	23.6028	26.8969	11.6517	16.5335	14.7905	16.6038	18.3285	19.259	15.5999	19.8758	17.7013	18.0444	19.2924	18.8252	12.7748	13.1662	22.1686	21.5235	14.264	17.966	24.2519	30.7146	18.1868	15.8313	17.6917	15.7861	19.01	19.5765
Zm00001eb023270	10.8908	12.8276	16.3185	14.054	23.064	24.1491	28.173	25.3869	77.6089	77.3318	79.5751	60.37	60.7808	62.7564	26.1164	23.9049	30.2859	20.8538	19.4568	20.0664	35.4593	26.6851	28.3701	24.4186	3.17896	4.26482	6.77457	3.94445	6.69178	3.67476	2.67734	4.85012	2.58148	2.58194
Zm00001eb023280	14.0058	10.3601	8.91921	10.1297	6.27667	4.68797	4.26362	4.74789	11.1133	6.89411	9.37055	7.8486	9.42276	9.9956	14.6983	18.0706	19.1174	19.5843	15.2672	18.2888	56.0292	51.4421	45.958	51.3032	5.58899	6.24145	2.28201	1.87178	1.0668	1.15527	4.54115	5.69813	4.41424	2.14181
Zm00001eb023290	27.3857	23.6078	31.6365	31.3906	36.6261	33.8181	36.9939	43.3249	14.706	20.4885	22.8461	29.3425	25.9083	28.1986	29.135	35.0439	25.1586	27.4125	38.156	27.9303	18.2212	18.7793	27.8662	19.9894	7.64916	13.0535	15.0067	11.8982	8.34232	6.04279	0	12.3086	8.06623	2.58601
Zm00001eb023330	0	0	0	0	0	0	0	0	0	0	0	0	0	0	1.24022	0.84507	0.866574	0.71006	1.118	0.649389	0	0	0.145875	0.357672	9.08474	10.2856	4.51425	3.65481	1.64434	2.62265	1.76623	2.35344	1.08763	2.69865
Zm00001eb023350	55.3497	69.0168	64.8971	52.0044	9.45498	10.4723	9.50314	15.9655	43.0488	58.9644	51.241	54.4073	61.1774	72.6961	99.4584	106.353	127.137	53.14	74.0845	56.8491	34.0409	34.3014	71.9062	37.022	0	0	0.117641	0	0	0	0	0	0	0
Zm00001eb023370	0	0	0	0	5.33139	5.06874	4.11877	5.01827	11.156	7.73946	10.2503	6.43574	2.41987	2.27001	0	0	0	0	0	0	0	0	0	0	1.50121	1.13146	1.06012	1.43106	0	0	0	0	0	0
Zm00001eb023380	0	0	0	0	8.43474	8.51254	6.70951	4.79398	22.2429	15.0319	6.53947	14.9483	17.6271	27.9583	0	0	0	0	0	0	0	0	0	0	0	0	1.01572	0	0	0	0	0	0	0
Zm00001eb023400	0	0	0	0	0	0	0	0.208212	0	0	0	0	0	0	0.436846	0.139152	1.53544	2.99203	0.898997	0.748042	0.165363	0	0.117625	0.331058	221.797	182.355	252.131	258.016	2.86755	7.74051	14.8389	20.0026	1.21725	0.847388
Zm00001eb023420	0	0	0	0	0	0	0	0	0	0	0	0	0	0	0.119021	0	0	0.802529	0.138499	0.617443	0	0.054748	0	0.764793	296.414	234.735	2796.43	2382.84	4.81282	3.60243	44.5627	58.2355	2.04495	6.21844
Zm00001eb023450	5.46141	5.64702	6.07489	6.57541	29.0948	33.0971	31.2658	32.2167	14.6985	17.2566	12.9858	15.1964	14.294	14.2937	16.4294	12.5741	13.1886	20.2922	13.43	13.5917	4.28615	4.25701	10.061	10.487	10.7397	10.8427	11.9985	7.4919	7.36623	4.53629	10.703	9.18296	5.78147	4.89149
Zm00001eb023460	1.33976	1.58309	0.661364	1.12548	0	0	0	0	0	0	0	0	0	0	0.127108	0	0.932007	0	0.295817	0	0.082014	0.191726	0	0	182.585	148.711	910.554	808.495	71.0981	97.8773	63.8352	66.8163	62.0871	73.6332
Zm00001eb023480	0.639938	0	0.858914	0.950864	0.800746	0.72203	0.910089	1.09049	4.2232	6.9118	3.63299	3.82255	2.99761	2.88575	0.087852	0	0.282725	0	0	0.441785	0.795294	0.596816	0.786014	0.639732	0	0	0.090649	0	0	0	0	0	0	0
Zm00001eb023500	4.63896	2.35622	4.55471	4.74515	3.63447	4.87063	3.49999	4.9542	9.24923	10.6903	9.99427	9.24734	10.6614	9.69113	8.70388	6.51808	7.65062	7.02788	8.32769	8.50339	2.63187	2.7444	3.3281	3.63147	5.31274	4.55048	4.59679	3.19612	3.87014	4.1461	4.03797	4.2403	3.52067	3.62745
Zm00001eb023510	19.7638	19.0143	19.6541	25.2628	7.1378	5.93603	7.31259	8.21295	16.2544	20.0547	16.6492	17.3677	22.4496	19.6886	7.65431	11.2719	10.048	5.23367	4.18736	5.74808	11.3528	13.3962	8.71809	6.38236	3.80084	2.17988	5.60728	3.50665	2.03343	2.07465	0	0	1.26251	1.12618
Zm00001eb023520	8.63278	9.33498	10.4988	12.2619	32.4366	20.4595	36.3621	21.757	10.217	8.81213	11.3429	8.67221	9.56932	8.69457	6.99061	5.29846	6.51632	6.04874	6.17055	5.41293	12.6147	12.0913	7.06769	6.92437	4.36911	3.78174	3.80029	4.2159	1.34848	1.05035	0	2.90668	1.22201	1.31931
Zm00001eb023530	0	0	0	0	0	0	0	0	0	0	0	0	0	0	0	0	0	0	0	0	0.08747	0	0	0.14168	6.43041	4.34018	3.92175	3.8131	4.62612	3.63465	0	3.55273	1.96889	2.0515
Zm00001eb023540	0	0	0	0	2.50016	3.18569	1.97946	1.53508	0.656232	0.6999	0.453791	1.86193	1.0767	1.0791	0.345192	0.402805	0.229897	1.10026	1.07718	1.56305	0.678123	0.950858	2.06086	16.421	21.1502	19.0333	14.5322	13.263	0.719164	0.475308	0	0	0.26119	0.746478
Zm00001eb023560	5.18679	7.99978	7.69825	5.76495	4.52822	4.2014	3.40537	6.35577	0	0	0	0	0	0	31.1519	44.5347	38.3706	26.7523	41.619	43.8883	40.5659	43.9663	22.5166	10.0096	2.33421	1.59763	0.963924	0.515741	0.893373	0.683816	5.51846	8.78284	2.24368	1.49994
Zm00001eb023570	0	0	0	0	0	0	0	0	0	0	0	0	0	0	0	0	0.083166	0	0	0	0	0	0	0	939.496	893.311	286.44	316.346	80.0473	97.7396	152.682	156.805	165.281	173.456
Zm00001eb023590	0.492437	1.07041	0.768343	0.897155	23.7736	25.5067	16.8252	18.5585	4.32466	5.72818	6.1606	10.9333	7.9284	8.75542	8.5375	5.06867	5.84794	11.5287	6.56437	7.51956	1.58814	1.86944	12.4355	21.2126	0.452213	0.299438	2.08703	3.19154	1.28181	0.977238	3.64273	3.33755	3.6911	2.02521
Zm00001eb023600	13.9757	15.4898	13.0417	13.8735	4.92609	3.75159	6.44228	4.84117	9.9368	5.48302	5.45827	10.5079	9.1833	8.37332	27.8127	18.7241	15.7624	12.5312	19.4336	7.03576	10.9292	19.6302	27.1401	2.70481	7.6125	8.64747	39.1808	35.5502	0.427906	0.535231	0	0.579312	0.689359	0.683407
Zm00001eb023620	0	0	1.16822	0.604983	0	0	0	0	0	0	0	0.51367	0	0	6.41529	6.85761	11.2585	2.06028	5.25173	3.61607	1.05254	1.62072	4.20992	2.31189	5.81464	6.13692	8.79536	7.70515	4.11988	4.9836	3.89665	6.60047	6.12552	5.10531
Zm00001eb023650	1.53927	1.49312	0.978801	1.56487	0.067629	0.451169	0	0.461555	0.336287	0.504782	0.634175	0.569766	0.610816	0.537499	1.04746	0.663977	0.56554	0.49985	0.813334	0.568765	7.54124	4.61567	3.2552	3.66095	4.45559	4.32788	2.89248	3.1558	2.87217	2.21331	2.2272	2.78707	2.21516	3.0109
Zm00001eb023660	5.61972	9.53993	8.73904	7.83404	14.861	17.4027	16.282	16.9741	24.6173	24.4943	21.4808	24.0936	24.209	23.7026	12.1672	13.6762	13.4613	11.819	11.0983	12.8584	9.22312	6.89079	13.7099	11.2675	11.2346	12.09	14.2699	12.7813	8.39634	5.1811	6.74704	8.20518	5.24034	5.28526
Zm00001eb023680	1.3424	1.49367	0.673916	1.34941	4.92037	2.20798	3.9614	1.24307	4.59004	2.6167	4.78458	6.33233	5.49763	6.86025	3.73656	5.22681	14.258	4.31003	8.51181	9.33352	2.9896	5.45409	19.8062	6.10533	4.93511	2.45104	5.12075	6.52305	3.87818	4.42924	10.3044	23.7057	7.572	13.7545
Zm00001eb023690	0	0	0	0	0	0	0	0.08062	0	0.140587	0.099085	0	0.204095	0.242063	0.113377	0.115397	0.186582	0	0.130465	0.212576	0	0.089854	0.190737	0.084117	6.86799	6.14482	4.47038	5.53681	8.28215	8.44071	8.28451	4.81102	7.48487	6.42584
Zm00001eb023710	1.72623	1.4162	1.8471	1.75742	1.68776	1.59392	3.32874	3.31937	0	0	0	0	0	0	0	0	0	0	0	0	0	0	0	0	2.70129	2.44013	1.26357	1.73625	4.54007	4.8643	0.878923	1.45015	2.90311	4.00863
Zm00001eb023730	0	0	0	0	0	0	0	0	0	0	0	0	0	0	0.057606	0.144123	0	0	0.134815	0.075337	0	0	0	0.03117	14.893	13.6348	8.73527	10.3475	1.84426	2.03419	1.47307	1.84789	1.93991	1.44828
Zm00001eb023740	9.2419	9.68212	5.89012	7.56377	0.561983	1.14979	1.5579	0.874042	0.175546	0.029127	0.115944	0.049063	0	0.080312	1.04188	2.22088	2.05115	0.370011	0.378834	0.741392	1.35241	2.78053	1.80125	0.066905	0.418702	0.451277	0.35786	0.08147	0	0.039898	0	0	0.050518	0
Zm00001eb023770	0	0.764541	0.905194	0	8.45227	5.402	8.93917	5.84333	2.24209	1.51969	2.24773	1.92378	2.209	4.19287	0	0	0	0	0	0	0	0	0	0	1.38192	1.09832	2.20265	1.90027	0	0	0	0	0	0
Zm00001eb023780	26.0751	33.2324	33.7938	25.4303	17.084	18.3093	12.5504	18.3683	13.8063	10.7673	12.8601	26.3767	21.395	24.6717	30.3717	31.1816	45.2014	25.1062	26.0622	32.7554	67.4779	87.1375	102.547	116.836	237.042	233.474	128.902	124.701	41.2945	48.3413	28.9112	42.8368	41.51	42.0576
Zm00001eb023810	517.983	517.107	469.788	528.496	150.849	153.548	141.942	201.186	185.859	177.454	175.895	185.75	198.897	190.546	186.991	233.579	236.326	173.976	191.626	198.95	198.213	208.084	180.885	128.606	55.0605	57.9131	70.2144	65.6631	21.3524	20.0114	36.1718	31.6976	27.0308	22.979
Zm00001eb023820	103.031	90.2231	77.0686	101.335	374.773	372.444	367.974	358.621	9.58144	12.8683	13.5768	43.0173	40.5723	44.5753	145.693	175.473	163.247	163.35	177.617	170.962	65.6624	55.954	240.458	155.227	2352.42	2285.31	2114.55	2274.77	1256.04	1296.44	1202.44	1080.1	1288.63	971.636
Zm00001eb023830	2.90232	3.72979	3.79525	1.86725	7.69984	6.54311	4.77329	6.01583	1.26101	1.17622	1.52558	1.10761	0.799915	1.0031	6.76822	3.9451	6.52304	6.52182	6.84775	6.63368	0.888063	1.10767	5.0527	8.18308	5.66124	5.70301	5.12591	7.41686	4.18331	4.789	3.10135	8.21972	5.41918	4.43902
Zm00001eb023840	0	0	0	0	2.01521	2.03005	1.1102	1.24588	0	0.094174	0	0	0.04703	0.19467	0	0.078831	0	1.11454	0.741526	0.856683	0.190679	0.161555	3.41221	6.67105	35.0346	32.0464	16.915	16.4422	4.11106	9.03862	8.18434	6.34576	8.89479	8.45837
Zm00001eb023860	26.0506	25.3869	26.1611	32.7327	43.0982	46.6646	47.1408	44.0182	37.597	41.1848	42.263	42.0686	46.4809	45.4229	36.7328	37.4377	39.608	42.4432	38.6065	35.5627	32.9185	29.3445	33.903	30.4901	32.4245	29.6623	33.5028	30.7931	27.7144	22.1819	28.3129	33.884	25.3887	23.0249
Zm00001eb023870	13.502	16.0183	12.513	14.8339	9.43454	8.93299	8.23948	10.7162	4.96743	5.43476	4.75414	7.85623	5.12905	6.89052	25.3515	26.9253	23.4132	18.8243	22.9691	18.5816	17.807	20.4737	22.1139	19.9259	17.9675	13.8273	12.2037	14.0244	23.3688	26.317	20.3129	25.9564	19.7565	22.0761
Zm00001eb023880	1.85913	2.47176	2.33416	1.99005	7.09378	8.47878	4.88782	5.44404	4.24792	4.21052	4.19038	6.14235	2.96141	4.03464	27.7988	21.6453	23.6554	29.0113	23.0977	22.3266	1.82073	1.39858	2.83114	8.02929	145.571	149.01	73.5322	64.7992	23.9054	26.1216	37.7974	29.9392	25.0718	32.4788
Zm00001eb023890	20.0324	22.3662	29.8116	26.4911	62.5092	55.3522	66.0614	62.8674	20.1061	22.1327	18.8658	18.1779	18.3719	20.4737	25.8866	20.5537	22.1888	26.4283	24.1206	21.7796	14.2996	14.7099	24.3054	34.1765	11.1872	15.2082	18.4605	13.2586	9.34281	7.22531	10.4488	11.8183	8.71641	6.70526
Zm00001eb023910	104.632	93.5763	110.047	115.615	78.1913	89.4919	69.5181	95.077	41.41	43.4241	38.6417	64.4462	61.9923	68.3934	56.473	58.2765	54.8142	60.6926	57.4465	64.5577	104.465	104.163	78.8425	86.025	37.2043	41.0752	41.0402	39.8636	18.4357	15.8308	11.0359	17.706	17.1263	14.044
Zm00001eb023920	3.94831	4.66809	6.26723	4.72655	21.089	24.7442	15.8523	19.7319	9.51565	3.81906	7.42376	7.01366	3.91932	4.71835	23.2335	26.4309	21.1782	32.6623	26.3087	28.8999	21.4682	25.2195	31.804	20.5915	20.2685	17.4446	16.9728	16.4906	18.902	16.6292	19.5866	22.5187	14.0521	14.0164
Zm00001eb023930	7.54711	8.00518	7.17643	5.86039	10.258	9.69678	6.94945	10.6142	1.75107	2.56368	2.39543	4.98299	4.27327	3.89245	9.85767	5.25325	7.40476	17.6011	15.2151	9.35038	3.41332	3.16737	6.75876	8.3346	12.5427	10.8954	10.0302	12.138	3.87612	4.53956	5.71944	6.971	4.08292	3.59623
[truncated: 24,185 more rows]

## Sheet: Supplementary Table 5
Supplementary Table 5. Differentially expressed genes in this study.
[truncated: 10,534 more rows]

## Sheet: Supplementary Table 6
Supplementary Table 6. List of common differentially expressed genes (co-DEGs).
[truncated: 269 more rows]

## Sheet: Supplementary Table 7
Supplementary Table 7. Gene ontology (GO) enrichment analysis of differentially expressed genes(DEGs).
[truncated: 102 more rows]
[truncated: 31 more columns]

## Sheet: Supplementary Table 8
Supplementary Table 8. Potential pattern recognition receptors (PRRs) identified in the study. Values are presented as log2fold change of each gene in different inoculation group.
[truncated: 204 more rows]

[truncated: 1 more sheets: Supplementary Table 9]
